# Supplementary material for: Association of blood-activating commercial Chinese polyherbal preparation with clinical outcomes in older patients with ischemic cardiovascular or cerebrovascular diseases: a real-world cohort study
Source: Front Pharmacol. 2026 Jun 17;17:1819226. doi: 10.3389/fphar.2026.1819226 (PMC13319001; doi:10.3389/fphar.2026.1819226)
Supplement: Supplementary file 2 [file Table1.xlsx]

## Sheet: CPMABRS
No	CPMABRS (English)	CPMABRS product(Chinese) from BMMID	Full species name ( including authorities and family needs to be included as well as the drug name)	Indication	Adverse Reaction	Interaction	CPMABRS (No of Patients)	AA + CPMABRS (No of Patients)	Total (No of Patients)
1	Danhong Injection	丹参红花类	*Salvia miltiorrhiza* Bunge [Lamiaceae; Salviae miltiorrhizae radix et rhizoma]；Carthamus tinctorius L., Asteraceae, Carthami Flos	Invigorates blood circulation and removes blood stasis, unblocks the channels and relaxes the collaterals. Indicated for chest impediment and stroke due to obstruction of the meridians by blood stasis, with symptoms such as chest pain and chest oppression, palpitations, deviation of the mouth and eyes, slurred speech, limb numbness and impaired movement; also for coronary heart disease, angina pe…	Allergic reactions: facial flushing, rash, pruritus, urticaria, laryngeal edema, dyspnea, a feeling of suffocation, palpitations, cyanosis, decreased blood pressure, anaphylactic shock, etc. Generalized disorders: chills, high fever, etc. Cardiovascular disorders: chest tightness, palpitations, increased blood pressure, etc. Gastrointestinal disorders: nausea, vomiting, abdominal pain, diarrhea, …	There may be interactions with anticoagulants and antiplatelet drugs. Concomitant use may increase the risk of bleeding. If concomitant use is necessary, close monitoring is essential.	381	2825	3206
2	Ginkgo biloba	银杏类	Ginkgo biloba L. [Ginkgoaceae; Ginkgo folium]；Ginkgo biloba L. [Ginkgoaceae; extractum Ginkgo folii]；Ginkgo biloba L. [Ginkgoaceae; standardized extract of Ginkgo biloba leaves rich in ginkgolides and bilobalide]	Dilates blood vessels and improves microcirculation. Indicated for ischemic cardio‑cerebrovascular diseases, such as coronary heart disease, angina pectoris, cerebral embolism and cerebral vasospasm.	No information on adverse reactions is currently available.	No information is currently available on interactions between this product and other drugs.	567	3650	4217
3	Panax notoginseng	三七类	Panax notoginseng (Burkill) F.H.Chen [Araliaceae; Notoginseng radix et rhizoma; total saponins of Panax notoginseng]	Invigorates and dispels blood stasis; dilates blood vessels and improves blood circulation. Indicated for central retinal vein occlusion, sequelae of cerebrovascular disease, intraocular diseases and hyphema of the anterior chamber.	1. Cardiovascular system Palpitations, arrhythmia, increased blood pressure, flushing, tachycardia, cyanosis, decreased blood pressure, ventricular premature beats, hypotension, phlebitis. 2. Respiratory system：Cough, dyspnea, epistaxis, chest tightness, tachypnea, asthma, laryngeal edema, dry throat, a feeling of suffocation. 3. Urogenital system：Hematuria, acute renal failure. 4. Immune system：…	No information is currently available on interactions between this product and other drugs.	411	3156	3567
4	Compound Peiyuan Tongnao	复方培元通脑	Reynoutria multiflora (Thunb.) Moldenke [Polygonaceae; Polygoni multiflori radix praeparata]；Rehmannia glutinosa (Gaertn.) DC. [Orobanchaceae; Rehmanniae radix praeparata]；Asparagus cochinchinensis (Lour.) Merr. [Asparagaceae; Asparagi radix]；shell of Mauremys reevesii (Gray) and related spp. [Geoemydidae; Testudinis carapax et plastrum praeparata cum aceto]；young antler of Cervus nippon Temminck…	Tonifies the kidney and replenishes essence, extinguishes wind and unblocks the channels. Indicated for insufficiency of kidney origin with obstruction of the collaterals by blood stasis, with manifestations such as hemiplegia, deviation of the mouth and eyes, slurred speech, hemianesthesia, dizziness and tinnitus, soreness and weakness of the waist and knees, and deep‑thready pulse; also for pat…	1. A few patients develop nausea after medication, which generally does not affect continuation of treatment. 2. Occasional drowsiness and fatigue, which resolve spontaneously with continued medication.	No relevant data have been collected yet.	110	1085	1195
5	Shuxuetong	疏血通	Whitmania pigra Whitman, Hirudo nipponia Whitman [Hirudinidae; Hirudo]；Pheretima aspergillum (E.Perrier) and related spp. [Megascolecidae; Pheretima]	Invigorates blood circulation and removes blood stasis, dredges the meridians and activates the collaterals. Indicated for the acute meridian‑collateral stage of stroke due to obstruction of the collaterals by blood stasis, with symptoms such as hemiplegia, deviation of the mouth and tongue, and slurred speech; also for patients with acute cerebral infarction presenting the above syndrome.	1. Cardiovascular system: palpitations, hypotension. 2. Respiratory system: chest tightness, dyspnea, tachypnea, cough, a feeling of suffocation, cold-like symptoms, laryngeal edema, expectoration, rhinorrhea, shortness of breath, epistaxis. 3. Musculoskeletal system: low back pain. 4. Urogenital system: hematuria, urinary urgency, frequent urination, occult blood in urine, dysuria, difficulty in…	No information is currently available on interactions between this product and other drugs.	78	1181	1259
6	Suxiao Jiuxin Wan	速效救心丸	Ligusticum chuanxiong Hort. [Apiaceae; Chuanxiong rhizoma]；Borneolum (natural from Dryobalanops aromatica Gaertn.f. or synthetic borneol) [Dipterocarpaceae; Borneolum]	Promotes qi circulation and invigorates blood, dispels stasis and relieves pain, increases coronary blood flow and alleviates angina pectoris. Indicated for coronary heart disease of qi stagnation and blood stasis type with angina pectoris.	1. Immune system: allergic reactions, anaphylactoid reactions. 2. Nervous system: headache, dizziness. 3. Gastrointestinal tract: nausea, vomiting, dry mouth. 4. Skin: rash, pruritus, flushing. 5. Others: fatigue.	No information is currently available on interactions between this product and other drugs.	111	784	895
7	Compound Danshen Dripping Pills	丹参三七冰片	Salvia miltiorrhiza Bunge [Lamiaceae; Salviae miltiorrhizae radix et rhizoma]；Panax notoginseng (Burkill) F.H.Chen [Araliaceae; Notoginseng radix et rhizoma]；Borneolum (natural or synthetic) [Dipterocarpaceae; Borneolum]	Invigorates blood circulation and removes blood stasis, regulates qi and relieves pain. Indicated for chest impediment due to qi stagnation and blood stasis, with symptoms such as chest oppression and stabbing precordial pain; for coronary heart disease with angina pectoris presenting the above syndrome; and for stage I (mild) and stage II (moderate) non‑proliferative diabetic retinopathy of qi s…	1. Cardiovascular system: palpitations. 2. Immune system: allergic reactions (such as rash, pruritus, flushing). Anaphylactoid reactions have also been reported after marketing. 3. Nervous system: dizziness, headache. 4. Gastrointestinal tract: gastrointestinal discomfort, dyspepsia, belching, acid regurgitation, hiccup, vomiting, flatulence, stomach pain, diarrhea, abdominal pain, dry mouth. Nau…	No information is currently available on interactions between this product and other drugs.	91	854	945
8	Salvia miltiorrhiza	丹参类	Salvia miltiorrhiza Bunge [Lamiaceae; Salviae miltiorrhizae radix et rhizoma]；derivatives of Salvia miltiorrhiza Bunge [Lamiaceae; sodium tanshinone IIA sulfonate from Salviae miltiorrhizae radix et rhizoma]；polyphenolic acid salts from Salvia miltiorrhiza Bunge [Lamiaceae; polyphenolic fraction of Salviae miltiorrhizae radix et rhizoma]	Indicated for ischemic cardio‑cerebrovascular diseases such as coronary heart disease and ventricular premature beats; cerebral hypoperfusion, cerebral thrombosis and cerebral embolism; and peripheral circulatory disorders such as various arterial occlusive diseases, thromboangiitis obliterans and microcirculatory disturbances caused by diabetes. It may also be used as adjuvant therapy for hypert…	1. Cardiovascular system: palpitations, arrhythmia, elevated blood pressure. 2. Respiratory system: tachypnea. 3. Nervous system: dizziness, light-headedness, distending headache, numbness. A rapid intravenous infusion rate may also cause headache. 4. Liver: abnormal liver biochemical parameters (such as elevated aminotransferases). 5. Gastrointestinal tract: vomiting, nausea, abdominal pain, abd…	No information is currently available on interactions between this product and other drugs.	201	1480	1681
9	Naoxintong	脑心通	Astragalus membranaceus (Fisch.) Bunge and A. membranaceus var. mongholicus (Bunge) P.K.Hsiao [Fabaceae; Astragali radix]；Paeonia lactiflora Pall. [Paeoniaceae; Paeoniae radix rubra]；Salvia miltiorrhiza Bunge [Lamiaceae; Salviae miltiorrhizae radix et rhizoma]；Angelica sinensis (Oliv.) Diels [Apiaceae; Angelicae sinensis radix]；Ligusticum chuanxiong Hort. [Apiaceae; Chuanxiong rhizoma]；Prunus per…	Tonifies qi and invigorates blood, transforms stasis and unblocks the collaterals. Indicated for meridian‑collateral type stroke due to qi deficiency and blood stagnation with obstruction of the vessels, with hemiplegia, limb numbness, deviation of the mouth and eyes, stiff tongue with slurred speech, as well as chest impediment and heart pain, chest oppression, palpitations and shortness of brea…	1. Cardiovascular system: palpitations. 2. Respiratory system: dyspnea. 3. Immune system: allergic reactions. 4. Nervous system: dizziness, headache. 5. Gastrointestinal tract: nausea, vomiting, abdominal distension, abdominal pain, diarrhea, abdominal discomfort, constipation, dry mouth. 6. Skin: rash, pruritus, flushing.	No information is currently available on interactions between this product and other drugs.	48	419	467
10	Xinnaoning Capsule	心脑宁胶囊	Ginkgo biloba L. [Ginkgoaceae; Ginkgo folium]；Buxus microphylla Siebold & Zucc. [Buxaceae; Buxus microphylla folium]；Salvia miltiorrhiza Bunge [Lamiaceae; Salviae miltiorrhizae radix et rhizoma]；Litsea cubeba (Lour.) Pers. [Lauraceae; Litseae fructus]；Allium macrostemon Bunge [Amaryllidaceae; Allii macrostemonis bulbus]	Invigorates blood and promotes qi flow, unblocks the collaterals and relieves pain. Indicated for chest impediment with qi stagnation and blood stasis, headache and dizziness, with manifestations of chest oppression and stabbing pain, restless palpitations, dizziness and vertigo; for coronary heart disease and cerebral arteriosclerosis presenting the above syndrome.	Relevant data have not yet been collected.		44	430	474
11	Shexiang Baoxin Pill	麝香保心丸	synthetic muscone corresponding to musk [Moschidae; Moschus arteficialis]；Panax ginseng C.A.Mey. [Araliaceae; extractum Ginseng radix et rhizoma]；bovine calculus arteficialis based on Bos taurus domesticus Gmelin [Bovidae; Bovis calculus arteficialis]；Cinnamomum cassia (L.) J.Presl [Lauraceae; Cinnamomi cortex]；Styrax tonkinensis (Pierre) Craib ex Hartw. and related spp. [Styracaceae; Styrax]；Buf…	Aromatically warms and unblocks, tonifies qi and strengthens the heart. Indicated for chest impediment due to qi stagnation and blood stasis, with fixed precordial pain; for angina pectoris and myocardial infarction caused by myocardial ischemia presenting the above syndrome.	1. Cardiovascular system: palpitations, flushing. 2. Respiratory system: dyspnea. 3. Immune system: allergic reactions. 4. Nervous system: dizziness, headache. 5. Gastrointestinal tract: nausea, vomiting, abdominal distension, abdominal pain, diarrhea, constipation, dry mouth. Sublingual administration may cause oral numbness. 6. Skin: rash, pruritus. 7. Others: fatigue, chills.		41	351	392
12	Maixuekang	脉血康	Whitmania pigra Whitman, Hirudo nipponia Whitman [Hirudinidae; Hirudo]	Breaks up blood and dispels stasis, unblocks the vessels and relieves pain. Indicated for abdominal masses and accumulations, amenorrhea due to blood stasis, and traumatic injuries.	Nausea, vomiting, abdominal pain, abdominal discomfort, diarrhea, abdominal distension, dry mouth, rash, pruritus, dizziness, headache, chest discomfort, fatigue, allergic reactions, palpitations, flushing; there have been case reports of epistaxis and gingival bleeding.		35	262	297
13	Wenxin Granules	稳心颗粒	Codonopsis pilosula (Franch.) Nannf. and allied spp. [Campanulaceae; Codonopsis radix]；Polygonatum sibiricum Redouté, P. cyrtonema Hua, P. kingianum Coll. & Hemsl. [Asparagaceae; Polygonati rhizoma]；Panax notoginseng (Burkill) F.H.Chen [Araliaceae; Notoginseng radix et rhizoma]；fossil resin (Succinum) [resina fossilis; Amber]；Nardostachys jatamansi (D.Don) DC. [Caprifoliaceae; Nardostachyos radix…	Tonifies qi and nourishes yin, invigorates blood and removes stasis. Indicated for palpitations and restlessness, shortness of breath and fatigue, chest oppression and chest pain due to qi and yin deficiency with stagnation of the heart vessels by blood stasis; applicable to ventricular and supraventricular premature beats presenting the above syndrome.	1. Nervous system: dizziness. Headache has also been reported after marketing. 2. Gastrointestinal tract: nausea. Vomiting, abdominal discomfort, abdominal distension, abdominal pain and diarrhea have also been reported after marketing. 3. Skin: rash and pruritus have been reported after marketing. 4. Others: chest tightness has been reported after marketing.	No relevant data have been collected yet.	87	546	633
14	Xixian Tongshuan	豨莶通栓	Siegesbeckia orientalis L., S. pubescens Makino, S. glabrescens Makino [Asteraceae; Siegesbeckiae herba praeparata]；Arisaema consanguineum Schott, A. erubescens (Wall.) Schott, A. amurense Maxim. [Araceae; Arisaematis rhizoma praeparatum]；Pinellia ternata (Thunb.) Makino [Araceae; Pinelliae rhizoma praeparatum]；Angelica sinensis (Oliv.) Diels [Apiaceae; Angelicae sinensis radix praeparata]；Gastro…	Invigorates and dispels blood stasis, dispels wind and resolves phlegm, relaxes sinews and activates the collaterals, refreshes the mind and opens the orifices. Indicated for hemiplegia, limb numbness, deviation of the mouth and eyes, left‑ or right‑sided paralysis and speech disturbances caused by cerebral thrombosis.	In extremely rare cases, patients developed somnolence, facial flushing and headache; symptoms gradually disappeared with continued medication.	No relevant data have been collected yet.	38	368	406
15	Tongxinluo Capsule	通心络胶囊	Panax ginseng C.A.Mey. [Araliaceae; Ginseng radix et rhizoma]；Whitmania pigra Whitman, Hirudo nipponia Whitman [Hirudinidae; Hirudo]；Mesobuthus martensii (Karsch) [Buthidae; Scorpio]；Paeonia lactiflora Pall. [Paeoniaceae; Paeoniae radix rubra]；exuviae of Cryptotympana pustulata Fabricius and related spp. [Cicadidae; Cicadae periostracum]；Eupolyphaga sinensis Walker, Steleophaga plancyi (Bol.) [Bl…	Tonifies qi and invigorates blood, unblocks the collaterals and relieves pain. Indicated for angina pectoris of coronary heart disease due to deficiency of heart qi and obstruction of the collaterals by blood stasis, with chest oppression, stabbing or cramping pain that is fixed in location, palpitations with spontaneous sweating, shortness of breath and fatigue, dark‑purplish tongue sometimes wi…	The following gastrointestinal adverse reactions may occur: nausea, vomiting, abdominal pain, abdominal distension, diarrhea, gastric discomfort, as well as rash, pruritus and dizziness.	No relevant data have been collected yet.	16	226	242
16	Tiandan Tongluo	天丹通络	Ligusticum chuanxiong Hort. [Apiaceae; Chuanxiong rhizoma]；Siegesbeckia orientalis L., S. pubescens Makino, S. glabrescens Makino [Asteraceae; Siegesbeckiae herba]；Salvia miltiorrhiza Bunge [Lamiaceae; Salviae miltiorrhizae radix et rhizoma]；Whitmania pigra Whitman, Hirudo nipponia Whitman [Hirudinidae; Hirudo]；Gastrodia elata Blume [Orchidaceae; Gastrodiae rhizoma]；Sophora japonica L. [Fabaceae;…	Invigorates blood and unblocks the collaterals, extinguishes wind and resolves phlegm. Indicated for meridian‑collateral type stroke with obstruction of the vessels by wind, phlegm and blood stasis, with hemiplegia, unilateral numbness, deviation of the mouth and eyes, and slurred speech; suitable for the acute and early recovery stages of cerebral infarction presenting the above syndrome.	1. Cardiovascular system: palpitations. 2. Metabolic/endocrine system: breast pain. 3. Respiratory system: 4. Nervous system: dizziness, headache, somnolence, insomnia. 5. Gastrointestinal tract: nausea, vomiting, abdominal distension, abdominal pain, diarrhea, abdominal discomfort, acid regurgitation, dry mouth, dyspepsia, decreased appetite, upper gastrointestinal bleeding. 6. Skin: rash, pruri…	Traditional Chinese herbal prescriptions or proprietary Chinese medicines containing Veratrum.	25	283	308
17	Yufeng Ningxin	愈风宁心	Pueraria lobata (Willd.) Ohwi [Fabaceae; Puerariae lobatae radix]	Relieves spasm and alleviates pain, increases cerebral and coronary blood flow. Indicated for dizziness due to hypertension, headache, neck pain, angina pectoris of coronary heart disease, neuralgic headache and related conditions.	Gastrointestinal system: nausea, diarrhea, gastric discomfort, tongue numbness, etc. Skin and appendages: rash, pruritus, etc. Nervous system: dizziness, headache, etc. Cardiovascular system: palpitations, chest tightness, atrial fibrillation, hypotension, etc. Others: fatigue, fever, feeling cold, tinnitus, arthralgia, etc.	No relevant data have been collected yet.	20	212	232
18	Dengzhan Shengmai Capsule	灯盏生脉胶囊	Erigeron breviscapus (Vaniot) Hand.-Mazz. [Asteraceae; Erigerontis herba]；Panax ginseng C.A.Mey. [Araliaceae; Ginseng radix et rhizoma]；Schisandra chinensis (Turcz.) Baill. and/or S. sphenanthera Rehder & E.H.Wilson [Schisandraceae; Schisandrae fructus]；Ophiopogon japonicus (Thunb.) Ker Gawl. [Asparagaceae; Ophiopogonis radix]	Tonifies qi and nourishes yin, invigorates blood and benefits the brain. Indicated for chest impediment and heart pain and sequelae of stroke due to qi and yin deficiency with obstruction of the cerebral collaterals by blood stasis, with dementia, forgetfulness and numbness of the hands and feet; also for angina pectoris of coronary heart disease, ischemic cardio‑cerebrovascular diseases and hype…	1. Gastrointestinal reactions: dry mouth, nausea, abdominal distension, diarrhea. 2. Allergic reactions: rash, pruritus, dizziness, palpitations.	No relevant data have been collected yet.	25	155	180
19	Xiaoshuan	消栓	resin from Dracaena cochinchinensis (Lour.) S.C.Chen and/or Daemonorops draco (Willd.) Blume [Asparagaceae/Arecaceae; Sanguis draconis]；Paeonia lactiflora Pall. [Paeoniaceae; Paeoniae radix rubra]；Commiphora myrrha (Nees) Engl. and related spp. [Burseraceae; Myrrha praeparata]；Angelica sinensis (Oliv.) Diels [Apiaceae; Angelicae sinensis radix]；Achyranthes bidentata Blume and/or Cyathula officina…	Tonifies qi, invigorates blood and unblocks the collaterals. Indicated for ischemic stroke of qi deficiency and blood stasis pattern, with dizziness, limb numbness, flaccid paralysis, syncope, hemiplegia, deviation of the mouth and eyes, slurred speech, pale complexion, and shortness of breath with fatigue.	1. Nervous system: dizziness, headache. 2. Gastrointestinal tract: nausea, vomiting, abdominal pain, diarrhea. 3. Skin: rash, pruritus.	No information is currently available on interactions between this product and other drugs.	17	239	256
20	Ginkgo biloba Ketone Ester	银杏酮酯	Ginkgo biloba L. [Ginkgoaceae; standardized flavonoid-rich extract of Ginkgo folium]	Invigorates blood, removes stasis and unblocks the collaterals. Indicated for chest impediment of blood stasis type and dizziness caused by mild cerebral arteriosclerosis of blood stasis type, as well as for coronary heart disease and angina pectoris.	1. Cardiovascular system: chest tightness, palpitations. 2. Immune system: allergic or anaphylactoid reactions. 3. Nervous system: dizziness, headache. 4. Gastrointestinal tract: nausea, vomiting, dry mouth, abdominal distension, abdominal pain, abdominal discomfort, excessive gastric acid. 5. Skin: rash, pruritus. 6. Others: fatigue.	No information is currently available on interactions between this product and other drugs.	9	153	162
21	Nao an	脑安	Ligusticum chuanxiong Hort. [Apiaceae; Chuanxiong rhizoma]；Angelica sinensis (Oliv.) Diels [Apiaceae; Angelicae sinensis radix]；Carthamus tinctorius L. [Asteraceae; Carthami flos]；Panax ginseng C.A.Mey. [Araliaceae; Ginseng radix et rhizoma]；Borneolum (natural or synthetic) [Dipterocarpaceae; Borneolum]	Invigorates blood and removes stasis, tonifies qi and unblocks the collaterals. Indicated for hemiplegia, unilateral numbness, impaired speech and deviation of the mouth and tongue caused by cerebral thrombosis, as well as for migraine (vasculoneurotic headache) with forgetfulness, dizziness, nausea, photophobia, phonophobia and mental fatigue, belonging to the pattern of qi deficiency and blood …	In a small number of patients, mild nausea, gastric distension, vomiting and skin pruritus may occur after medication.	No information is currently available on interactions between this product and other drugs.	19	180	199
22	Yixin-Shu	益心舒	Panax ginseng C.A.Mey. [Araliaceae; Ginseng radix et rhizoma]；Astragalus membranaceus (Fisch.) Bunge and var. mongholicus (Bunge) P.K.Hsiao [Fabaceae; Astragali radix]；Salvia miltiorrhiza Bunge [Lamiaceae; Salviae miltiorrhizae radix et rhizoma]；Ophiopogon japonicus (Thunb.) Ker Gawl. [Asparagaceae; Ophiopogonis radix]；Schisandra chinensis (Turcz.) Baill. and/or S. sphenanthera Rehder & E.H.Wilso…	Tonifies qi and restores the pulse, invigorates blood and removes stasis, nourishes yin and promotes fluid production. Indicated for chest impediment due to qi and yin deficiency with obstruction of the vessels by blood stasis, with chest pain and chest oppression, palpitations, shortness of breath and knotted‑intermittent pulse; applicable to angina pectoris of coronary heart disease presenting …	No relevant information on adverse reactions is currently available.	No information is currently available on interactions between this product and other drugs.	29	165	194
23	Xinyuan Capsule	心元胶囊	Reynoutria multiflora (Thunb.) Moldenke [Polygonaceae; Polygoni multiflori radix praeparata]；Salvia miltiorrhiza Bunge [Lamiaceae; Salviae miltiorrhizae radix et rhizoma]；Rehmannia glutinosa (Gaertn.) DC. [Orobanchaceae; Rehmanniae radix]	Nourishes the kidney and heart yin, invigorates blood and removes stasis. Indicated for chest impediment due to yin deficiency of heart and kidney with obstruction of the heart vessels by blood stasis, with chest oppression and discomfort, stabbing or cramping chest pain, or chest pain radiating to the back that is fixed and worse at night, palpitations with night sweating, vexation and insomnia,…	Abnormal liver biochemical parameters.	No information is currently available on interactions between this product and other drugs.	17	126	143
24	Yindan Xinnaotong Capsule	银丹心脑通软胶囊	Ginkgo biloba L. [Ginkgoaceae; Ginkgo folium]；Salvia miltiorrhiza Bunge [Lamiaceae; Salviae miltiorrhizae radix et rhizoma]；Erigeron breviscapus (Vaniot) Hand.-Mazz. [Asteraceae; Erigerontis herba]；Gynostemma pentaphyllum (Thunb.) Makino [Cucurbitaceae; Gynostemmatis herba]；Crataegus pinnatifida Bunge [Rosaceae; Crataegi fructus]；Allium sativum L. [Amaryllidaceae; Allii sativi bulbus]；Panax notog…	Invigorates blood and removes stasis, promotes qi flow and relieves pain, promotes digestion and eliminates food stagnation. Indicated for chest impediment due to qi stagnation and blood stasis, with chest pain, chest oppression, shortness of breath and palpitations; and for angina pectoris of coronary heart disease, hyperlipidemia, cerebral arteriosclerosis, stroke and stroke sequelae presenting…	1. Occasional nausea, vomiting, abdominal pain, etc. 2. Occasional rash, pruritus, etc.	No information is currently available on interactions between this product and other drugs.	7	83	90
25	Dengzhan Xixin Injection	灯盏细辛注射液	total caffeic acid esters and scutellarin (so-called “野黄芩苷”) from Erigeron breviscapus (Vaniot) Hand.-Mazz. [Asteraceae; extract of Erigerontis herba]	Invigorates and dispels blood stasis, unblocks the collaterals and relieves pain. Indicated for obstruction by blood stasis with stroke and hemiplegia, limb numbness, deviation of the mouth and eyes, slurred speech and chest impediment with heart pain; suitable for ischemic stroke and angina pectoris of coronary heart disease presenting the above syndrome.	1. Nervous system: dizziness, headache. 2. Gastrointestinal tract: nausea, vomiting. 3. Skin: hyperhidrosis. 4. Allergic reactions: flushing, skin pruritus, rash, dyspnea, chest oppression, palpitations, decreased blood pressure, anaphylactic shock. 5. Others: chills, fever, high fever, fatigue, chest tightness.	Anticoagulants and antiplatelet agents.	13	195	208
26	Danxi Granule	丹膝颗粒	Salvia miltiorrhiza Bunge [Lamiaceae; Salviae miltiorrhizae radix et rhizoma]；Achyranthes bidentata Blume and/or Cyathula officinalis Kuan [Amaranthaceae; Achyranthis bidentatae radix / Cyathulae radix]；Gastrodia elata Blume [Orchidaceae; Gastrodiae rhizoma]；Paeonia suffruticosa Andrews [Paeoniaceae; Moutan cortex]；Paeonia lactiflora Pall. [Paeoniaceae; Paeoniae radix rubra]；Ligusticum chuanxiong…	Nourishes yin and calms the liver, extinguishes wind and unblocks the collaterals, clears heat and relieves vexation. Indicated for the recovery stage of meridian‑collateral type stroke with obstruction of the collaterals by blood stasis and concomitant kidney deficiency, with hemiplegia, deviation of the mouth and tongue, stiff tongue with slurred speech, unilateral numbness, dizziness and verti…	1. A few patients developed mild diarrhea after taking the drug. 2. In a few patients, alanine aminotransferase (ALT) increased after taking the drug, but clinically was judged to be unrelated or possibly unrelated to the medication.	No information is currently available on interactions between this product and other drugs.	8	159	167
27	Compound Dilong Capsules	复方地龙	Pheretima aspergillum (E.Perrier) and related spp. [Megascolecidae; Pheretima recens]；Ligusticum chuanxiong Hort. [Apiaceae; Chuanxiong rhizoma]；Astragalus membranaceus (Fisch.) Bunge and var. mongholicus (Bunge) P.K.Hsiao [Fabaceae; Astragali radix]；Achyranthes bidentata Blume and/or Cyathula officinalis Kuan [Amaranthaceae; Achyranthis bidentatae radix / Cyathulae radix]	Transforms stasis and unblocks the collaterals, tonifies qi and invigorates blood. Indicated for the recovery stage of ischemic meridian‑collateral type stroke with qi deficiency and blood stasis, with hemiplegia, deviation of the mouth and tongue, slurred speech or aphasia, unilateral numbness, fatigue, palpitations with shortness of breath, drooling and spontaneous sweating.	Gastrointestinal reactions: abdominal discomfort, nausea, vomiting, abdominal pain, dyspepsia, abdominal distension, dry mouth, diarrhea, epigastric pain, decreased appetite, etc.; allergic reactions: pruritus, rash, etc.; nervous system reactions: dizziness, insomnia, headache, head distension, etc. In addition, there are case reports of adverse reactions such as hematuria and abnormal liver bio…	No information is currently available on interactions between this product and other drugs.	4	120	124
28	Compound Xueshuantong	复方血栓通	Panax notoginseng (Burkill) F.H.Chen [Araliaceae; Notoginseng radix et rhizoma]；Astragalus membranaceus (Fisch.) Bunge and var. mongholicus (Bunge) P.K.Hsiao [Fabaceae; Astragali radix]；Salvia miltiorrhiza Bunge [Lamiaceae; Salviae miltiorrhizae radix et rhizoma]；Scrophularia ningpoensis Hemsl. [Scrophulariaceae; Scrophulariae radix]	Invigorates blood and removes stasis, tonifies qi and nourishes yin. Indicated for retinal vein occlusion with blood stasis and concurrent qi and yin deficiency, with decreased visual acuity or visual disturbances, fundus signs of congestion, mental fatigue, dry throat and dry mouth; also for stable exertional angina pectoris with blood stasis and concurrent qi and yin deficiency, with chest oppr…	In a few patients with abnormal GPT before medication, GPT increased during treatment; it is not yet concluded whether this is related to the medication.	No information is currently available on interactions between this product and other drugs.	20	131	151
29	Xueshuan Xinmaining	血栓心脉宁	Ligusticum chuanxiong Hort. [Apiaceae; Chuanxiong rhizoma]；Sophora japonica L. [Fabaceae; Sophorae flos]；Salvia miltiorrhiza Bunge [Lamiaceae; Salviae miltiorrhizae radix et rhizoma]；Whitmania pigra Whitman, Hirudo nipponia Whitman [Hirudinidae; Hirudo]；Ilex pubescens Hook. & Arn. [Aquifoliaceae; Ilicis pubescentis radix et caulis]；bovine calculus arteficialis based on Bos taurus domesticus Gmeli…	Tonifies qi and invigorates blood, opens the orifices and relieves pain. Indicated for stroke and chest impediment due to qi deficiency and blood stasis, with dizziness and vertigo, hemiplegia, chest oppression and heart pain, palpitations and shortness of breath; suitable for the recovery stage of ischemic stroke and angina pectoris of coronary heart disease presenting the above syndrome.	No relevant information on adverse reactions is currently available.	No information is currently available on interactions between this product and other drugs.	14	96	110
30	Huatuo Zaizao Pill	华佗再造丸	Ligusticum chuanxiong Hort. [Apiaceae; Chuanxiong rhizoma]；Tetradium ruticarpum (A.Juss.) T.G.Hartley (syn. Evodia rutaecarpa (Juss.) Benth.) [Rutaceae; Euodiae fructus]；Borneolum (natural or synthetic) [Dipterocarpaceae; Borneolum]；Strychnos nux-vomica L. [Loganiaceae; Strychni semen pulvis]	Invigorates blood and removes stasis, resolves phlegm and unblocks the collaterals, promotes qi flow and relieves pain. Indicated for the recovery stage and sequelae of stroke due to obstruction of the collaterals by phlegm and blood stasis, with hemiplegia, contracture with numbness, deviation of the mouth and eyes, and unclear speech.	1. Cardiovascular system: chest tightness, palpitations. 2. Respiratory system: tachypnea. 3. Urogenital system: abnormal renal function. 4. Nervous system: dizziness, headache, limb numbness, tongue numbness. 5. Liver: abnormal liver function. 6. Gastrointestinal tract: nausea, vomiting, abdominal pain, abdominal distension, diarrhea, constipation, dry mouth, bitter taste in the mouth, heartburn…	No information is currently available on interactions between this product and other drugs.	4	45	49
31	Qiliqiangxin Capsule	芪苈强心胶囊	Astragalus membranaceus (Fisch.) Bunge and var. mongholicus (Bunge) P.K.Hsiao [Fabaceae; Astragali radix]；Panax ginseng C.A.Mey. [Araliaceae; Ginseng radix et rhizoma]；processed lateral root of Aconitum carmichaelii Debeaux [Ranunculaceae; Aconiti lateralis radix praeparata]；Salvia miltiorrhiza Bunge [Lamiaceae; Salviae miltiorrhizae radix et rhizoma]；Descurainia sophia (L.) Webb ex Prantl and/or…	Tonifies qi and warms yang, invigorates blood and unblocks the collaterals, promotes urination and reduces edema. Indicated for mild to moderate congestive heart failure due to coronary heart disease or hypertension of yang‑qi deficiency with collateral stasis and water retention pattern, with palpitations and shortness of breath aggravated by exertion, inability to lie flat at night, edema of th…	Gastrointestinal adverse reactions such as nausea, gastric discomfort, abdominal pain, diarrhea, vomiting, as well as allergic reactions such as rash and pruritus.	No information is currently available on interactions between this product and other drugs.	7	60	67
32	Xinkeshu	心可舒	Crataegus pinnatifida Bunge [Rosaceae; Crataegi fructus]；Salvia miltiorrhiza Bunge [Lamiaceae; Salviae miltiorrhizae radix et rhizoma]；Pueraria lobata (Willd.) Ohwi [Fabaceae; Puerariae lobatae radix]；Panax notoginseng (Burkill) F.H.Chen [Araliaceae; Notoginseng radix et rhizoma]；Aucklandia costus Falc. (syn. Saussurea costus (Falc.) Lipsch.) [Asteraceae; Aucklandiae radix]	Invigorates blood and removes stasis, promotes qi flow and relieves pain. Indicated for chest oppression, angina pectoris, hypertension, dizziness, headache, neck pain, arrhythmia and hyperlipidemia due to coronary heart disease of qi stagnation and blood stasis type.	1. Immune system: allergic reactions. 2. Gastrointestinal tract: nausea, vomiting, abdominal distension, abdominal pain, diarrhea, abdominal discomfort, dry mouth, dyspepsia, belching. 3. Skin: rash, pruritus, flushing, hyperhidrosis. 4. Others: fatigue.	Veratrum or medicinal products containing Veratrum.	17	114	131
33	Shenmai Injection	参麦注射液	steamed root of Panax ginseng C.A.Mey. [Araliaceae; Ginseng radix et rhizoma rubra]；Ophiopogon japonicus (Thunb.) Ker Gawl. [Asparagaceae; Ophiopogonis radix]	Tonifies qi and secures collapse, nourishes yin and promotes fluid production, restores the pulse. Indicated for shock, coronary heart disease, viral myocarditis, chronic cor pulmonale and granulocytopenia of qi and yin deficiency type. It can enhance immune function in tumor patients, has a synergistic effect when combined with chemotherapeutic agents, and can reduce the toxic side effects cause…	1. Cardiovascular system: palpitations, chest tightness, chest pain, cyanosis, arrhythmia, tachycardia, elevated blood pressure. 2. Respiratory system: tachypnea, cough, sneezing, asthma. 3. Musculoskeletal system: myalgia. 4. Immune system: allergic reactions (flushing, rash, pruritus, dyspnea, chest oppression, palpitations, cyanosis, decreased blood pressure, laryngeal edema, anaphylactic shoc…	No information is currently available on interactions between this product and other drugs.	24	98	122
34	Naoxinqing	脑心清	Diospyros kaki Thunb. [Ebenaceae; extractum Kaki folii]	Invigorates blood and removes stasis, unblocks the collaterals. Indicated for obstruction of the vessels by blood stasis with dizziness and headache, limb numbness, chest impediment and heart pain, chest oppression, palpitations and shortness of breath; applicable to coronary heart disease and cerebral arteriosclerosis presenting the above syndrome.	No relevant information on adverse reactions is currently available.	No information is currently available on interactions between this product and other drugs.	7	48	55
35	Naoxuekang	脑血康	Whitmania pigra Whitman, Hirudo nipponia Whitman [Hirudinidae; Hirudo]	Invigorates blood and removes stasis, breaks up congealed blood and disperses masses. Indicated for stroke due to blood stasis with hemiplegia, deviation of the mouth and eyes, stiff tongue with slurred speech, dark‑purplish tongue with ecchymoses, and for cerebral hematoma and cerebral thrombosis following hypertensive cerebral hemorrhage presenting the above syndrome.	No relevant information on adverse reactions is currently available.	No information is currently available on interactions between this product and other drugs.	15	91	106
36	Xiaoshuantongluo	消栓通络	Ligusticum chuanxiong Hort. [Apiaceae; Chuanxiong rhizoma]；Salvia miltiorrhiza Bunge [Lamiaceae; Salviae miltiorrhizae radix et rhizoma]；Astragalus membranaceus (Fisch.) Bunge and var. mongholicus (Bunge) P.K.Hsiao [Fabaceae; Astragali radix]；Alisma orientale (Sam.) Juz. [Alismataceae; Alismatis rhizoma]；Panax notoginseng (Burkill) F.H.Chen [Araliaceae; Notoginseng radix et rhizoma]；Sophora japon…	Invigorates blood and removes stasis, warms the meridians and unblocks the collaterals. Indicated for the recovery stage of meridian‑collateral type stroke due to qi deficiency and blood stasis, with hemiplegia and slurred speech; applicable to the recovery stage of mild to moderate cerebral infarction and primary hypercholesterolemia presenting the above syndrome.	1. Nervous system: dizziness, headache. 2. Gastrointestinal tract: nausea, vomiting, abdominal pain, diarrhea. 3. Skin: rash, pruritus.	No information is currently available on interactions between this product and other drugs.	3	51	54
37	Xinnao Shutong	心脑舒通	total saponins of Tribulus terrestris L. [Zygophyllaceae; Tribuli fructus]	Regulates qi and invigorates blood. Indicated for chest impediment with qi stagnation and blood stasis and for the recovery stage of stroke, with stabbing chest pain, impaired movement and unclear speech; applicable to coronary heart disease and cerebral thrombosis presenting the above symptoms.	1. Occasional fatigue and somnolence. 2. Occasional symptoms of dry mouth, gastric discomfort, nausea and vomiting; symptoms resolve after discontinuation. 3. According to the literature, this product can cause allergic purpura and drug rash; symptoms gradually subside after discontinuation.	No information is currently available on interactions between this product and other drugs.	5	75	80
38	Xinling Wan	心灵丸	synthetic muscone corresponding to musk [Moschidae; Moschus arteficialis]；natural bezoar from Bos taurus domesticus Gmelin [Bovidae; Bovis calculus]；bile from Ursus arctos L. and Ursus thibetanus G.Cuvier [Ursidae; Fel ursi]；Bufo gargarizans Cantor and Duttaphrynus melanostictus (Schneider) [Bufonidae; Bufonis venenum]；pearls from Pteria martensii (Dunker) and related spp. [Pteriidae; Margarita]；…	Invigorates blood and removes stasis, tonifies qi and unblocks the vessels, calms the heart and soothes the mind. Indicated for chest impediment with heart pain, palpitations and shortness of breath, headache and dizziness, as well as for angina pectoris, arrhythmia and patients with concomitant hypertension.	No relevant information on adverse reactions is currently available.	No information is currently available on interactions between this product and other drugs.	4	36	40
39	Xinyue Capsule	心悦胶囊	total saponins of aerial parts of Panax quinquefolius L. [Araliaceae; Panacis quinquefolii folium et caulis]	Tonifies qi and nourishes the heart, harmonizes the blood. Indicated for angina pectoris of coronary heart disease belonging to the pattern of qi and yin deficiency.	Gastric discomfort, gastric distension, nausea, vomiting, abdominal distension, diarrhea, abdominal pain, stomach pain, acid regurgitation, rash, pruritus, headache, dizziness, flushing, etc.	No information is currently available on interactions between this product and other drugs.	4	54	58
40	Dan-Deng-Tong-Nao	丹灯通脑	Salvia miltiorrhiza Bunge [Lamiaceae; Salviae miltiorrhizae radix et rhizoma]；Erigeron breviscapus (Vaniot) Hand.-Mazz. [Asteraceae; Erigerontis herba]；Ligusticum chuanxiong Hort. [Apiaceae; Chuanxiong rhizoma]；Pueraria lobata (Willd.) Ohwi [Fabaceae; Puerariae lobatae radix]	Invigorates blood and removes stasis, dispels wind and unblocks the collaterals. Indicated for stroke of meridian‑collateral type caused by obstruction of the collaterals by blood stasis.	Occasional gastric discomfort.	No information is currently available on interactions between this product and other drugs.	1	24	25
41	Naodesheng	脑得生	Panax notoginseng (Burkill) F.H.Chen [Araliaceae; Notoginseng radix et rhizoma]；Ligusticum chuanxiong Hort. [Apiaceae; Chuanxiong rhizoma]；Carthamus tinctorius L. [Asteraceae; Carthami flos]；Pueraria lobata (Willd.) Ohwi [Fabaceae; Puerariae lobatae radix]；Crataegus pinnatifida Bunge [Rosaceae; Crataegi fructus]	Invigorates blood and removes stasis, dredges the meridians and activates the collaterals. Indicated for dizziness and stroke due to obstruction of the collaterals by blood stasis, with limb weakness, impaired speech and dizziness with vertigo; applicable to cerebral arteriosclerosis, ischemic stroke and sequelae of cerebral hemorrhage presenting the above syndrome.	1. Nervous system: dizziness. 2. Gastrointestinal tract: abdominal discomfort, nausea. 3. Skin: rash, pruritus.	No information is currently available on interactions between this product and other drugs.	8	69	77
42	Shenshao Capsule	参芍片	Paeonia lactiflora Pall. [Paeoniaceae; Paeoniae radix alba]；total saponins of aerial parts of Panax ginseng C.A.Mey. [Araliaceae; Ginseng folium et caulis]	Invigorates blood and removes stasis, tonifies qi and relieves pain. Indicated for chest oppression, chest pain, palpitations and shortness of breath due to qi deficiency and blood stasis.	Dry mouth, nausea, abdominal pain, diarrhea, abdominal distension, dyspepsia, constipation, vomiting, hematemesis, heartburn, decreased appetite, dizziness, headache, rash, pruritus, erythema, flushing, hyperhidrosis, tachycardia, aggravated palpitations, worsened chest tightness, insomnia, blurred vision, etc.	No information is currently available on interactions between this product and other drugs.	3	23	26
43	Guanxin Danshen	冠心丹参	Salvia miltiorrhiza Bunge [Lamiaceae; Salviae miltiorrhizae radix et rhizoma]；Panax notoginseng (Burkill) F.H.Chen [Araliaceae; Notoginseng radix et rhizoma]；essential oil from Dalbergia odorifera T.C.Chen [Fabaceae; aetheroleum Dalbergiae odoriferae ligni]	Invigorates blood and removes stasis, regulates qi and relieves pain. Indicated for chest impediment and heart pain due to qi stagnation and blood stasis, with chest oppression, chest pain, palpitations and shortness of breath; applicable to angina pectoris of coronary heart disease presenting the above syndrome.	1. Immune system: allergic reactions. 2. Nervous system: headache. Dizziness and numbness of the tongue and lips have also been reported after marketing. 3. Gastrointestinal tract: dry mouth, epigastric discomfort, nausea, vomiting. After marketing, abdominal discomfort, abdominal distension, abdominal pain, diarrhea, acid regurgitation and heartburn have also been reported. 4. Skin: rash and pru…	Veratrum or proprietary Chinese medicines containing Veratrum.	1	23	24
44	Breviscapine	灯盏花素	scutellarin-rich flavonoid fraction from Erigeron breviscapus (Vaniot) Hand.-Mazz. [Asteraceae; extractum Erigerontis herba]	Invigorates blood and removes stasis, unblocks the collaterals and relieves pain. Indicated for sequelae of stroke, coronary heart disease and angina pectoris.	1. Cardiovascular system: palpitations, phlebitis, arrhythmia, increased blood pressure, decreased blood pressure. 2. Respiratory system: tachypnea, shortness of breath, cough, dyspnea. 3. Urogenital system: hematuria. 4. Immune system: allergic reactions (such as flushing, skin pruritus, rash, dyspnea, wheezing, chest oppression, palpitations, cyanosis, laryngeal edema, decreased blood pressure,…	Anticoagulants and antiplatelet agents.	2	34	36
45	Qishen Yiqi Dropping Pill	芪参益气滴丸	Astragalus membranaceus (Fisch.) Bunge and var. mongholicus (Bunge) P.K.Hsiao [Fabaceae; Astragali radix]；Salvia miltiorrhiza Bunge [Lamiaceae; Salviae miltiorrhizae radix et rhizoma]；Panax notoginseng (Burkill) F.H.Chen [Araliaceae; Notoginseng radix et rhizoma]；essential oil from Dalbergia odorifera T.C.Chen [Fabaceae; aetheroleum Dalbergiae odoriferae ligni]	Tonifies qi and unblocks the vessels, invigorates blood and relieves pain. Indicated for chest impediment of qi deficiency and blood stasis type, with chest oppression and chest pain, shortness of breath and fatigue, palpitations with spontaneous sweating, sallow complexion, enlarged tongue with teeth marks, dark tongue sometimes with ecchymoses, and deep‑wiry pulse; applicable to angina pectoris…	Gastrointestinal system: nausea, vomiting, flatulence and other gastrointestinal discomfort. Skin and appendages: rash, pruritus, flushing and other skin allergic reactions.	No information is currently available on interactions between this product and other drugs.	4	29	33
46	Shengmai Injection	生脉注射液	steamed root of Panax ginseng C.A.Mey. [Araliaceae; Ginseng radix et rhizoma rubra]；Ophiopogon japonicus (Thunb.) Ker Gawl. [Asparagaceae; Ophiopogonis radix]；Schisandra chinensis (Turcz.) Baill. and/or S. sphenanthera Rehder & E.H.Wilson [Schisandraceae; Schisandrae fructus]	Tonifies qi and nourishes yin, restores the pulse and rescues collapse. Indicated for palpitations, shortness of breath, cold extremities, profuse sweating and an almost imperceptible pulse due to qi and yin depletion with impending collapse of the pulse, and for myocardial infarction, cardiogenic shock and septic shock presenting the above syndrome.	1. Cardiovascular system: palpitations, chest tightness, chest pain, cyanosis, elevated blood pressure, arrhythmia, decreased blood pressure, precordial discomfort. 2. Respiratory system: dyspnea, tachypnea, cough, asthma, laryngeal edema, throat discomfort. 3. Musculoskeletal system: severe low back pain, myalgia. 4. Urogenital system: micturition disorders. 5. Immune system: allergic reactions …	No information is currently available on interactions between this product and other drugs.	10	25	35
47	Guanxin-Shutong Capsule	冠心舒通胶囊	Choerospondias axillaris (Roxb.) B.L.Burtt & A.W.Hill [Anacardiaceae; Choerospondiatis fructus]；Salvia miltiorrhiza Bunge [Lamiaceae; Salviae miltiorrhizae radix et rhizoma]；Syzygium aromaticum (L.) Merr. & L.M.Perry [Myrtaceae; Caryophylli flos]；Borneolum (natural or synthetic) [Dipterocarpaceae; Borneolum]；siliceous concretion from stems of Bambusa spp. [Poaceae; Bambusae concretio silicea]	Invigorates blood and removes stasis, dredges the meridians and activates the collaterals, promotes qi flow and relieves pain. Indicated for chest impediment due to obstruction of the heart vessels by blood stasis, with chest pain, chest oppression, palpitations and shortness of breath; applicable to coronary heart disease and angina pectoris presenting the above syndrome.	Gastrointestinal reactions such as nausea, gastric discomfort and an unsettled, noisy feeling in the stomach.	No information is currently available on interactions between this product and other drugs.	5	15	20
48	Xuefu Zhuyu	血府逐瘀	Carthamus tinctorius L. [Asteraceae; Carthami flos]；Paeonia lactiflora Pall. [Paeoniaceae; Paeoniae radix rubra]；Angelica sinensis (Oliv.) Diels [Apiaceae; Angelicae sinensis radix]；Ligusticum chuanxiong Hort. [Apiaceae; Chuanxiong rhizoma]；Prunus persica (L.) Batsch and/or P. davidiana (Carrière) Franch. [Rosaceae; Persicae semen praeparatum]；Achyranthes bidentata Blume and/or *Cyathula officina…	Invigorates and dispels blood stasis, promotes qi flow and relieves pain. Indicated for chest impediment and chronic headache due to qi stagnation and blood stasis, with pain like needle pricks at fixed locations, internal heat with vexation and oppression, palpitations with insomnia, and irritability with easy anger.	1. Immune system: allergic reactions. 2. Nervous system: abnormal facial sensations. 3. Gastrointestinal tract: nausea, vomiting, abdominal distension, abdominal pain, diarrhea. 4. Blood: abnormal coagulation parameters. 5. Skin: rash, pruritus, flushing.	Veratrum, Sargassum, Peking spurge root (Jingdaji), red spurge root (Hongdaji), Kansui root (Gansui), and Genkwa flower (Yuanshua).	8	64	72
49	Le Mai	乐脉	Salvia miltiorrhiza Bunge [Lamiaceae; Salviae miltiorrhizae radix et rhizoma]; Ligusticum chuanxiong Hort. [Apiaceae; Chuanxiong Rhizoma]; Paeonia lactiflora Pall. [Paeoniaceae; Paeoniae Radix Rubra]; Carthamus tinctorius L. [Asteraceae; Carthami Flos]; Cyperus rotundus L. [Cyperaceae; Cyperi Rhizoma]; Aucklandia lappa Decne. [Asteraceae; Aucklandiae Radix]; Crataegus pinnatifida Bunge [Rosaceae;…	Promoting qi circulation and activating blood circulation, resolving blood stasis and unblocking vessels. Indicated for headache, dizziness, chest pain, palpitations caused by qi stagnation and blood stasis; coronary heart disease with angina pectoris, multiple cerebral infarction with the above syndromes.	Not yet determined.	No relevant information collected.	11	62	73
50	Danqi/Salvia miltiorrhiza and Panax notoginseng	丹七	Salvia miltiorrhiza Bunge [Lamiaceae; Salviae miltiorrhizae radix et rhizoma]; Panax notoginseng (Burkill) F.H.Chen [Araliaceae; Notoginseng Radix et Rhizoma]	Activating blood circulation and resolving blood stasis, unblocking vessels and relieving pain. Indicated for chest bi-syndrome and heart pain, dizziness, headache, menstrual abdominal pain caused by blood stasis obstruction.	Gastrointestinal discomfort, Belching.	No relevant information collected.	2	47	49
51	Qi Dong Yi Xin	芪冬颐心口服液	Astragalus membranaceus (Fisch.) Bunge [Fabaceae; Astragali Radix]; Ophiopogon japonicus (L.f.) Ker Gawl. [Asparagaceae; Ophiopogonis Radix]; Panax ginseng C.A.Mey. [Araliaceae; Ginseng Radix et Rhizoma]; Poria cocos (Schw.) Wolf [Polyporaceae; Poria]; Rehmannia glutinosa (Gaertn.) DC. [Orobanchaceae; Rehmanniae Radix]; Chinemys reevesii (Gray) [Testudinidae; Testudinis Carapax et Plastrum]; Fluo…	Replenishing qi and nourishing the heart, calming the mind and relieving palpitations. Indicated for palpitations, chest tightness, chest pain, shortness of breath with fatigue, insomnia with many dreams, spontaneous sweating, night sweats, irritability caused by qi and yin deficiency; viral myocarditis, coronary heart disease with angina pectoris with the above syndromes.	Nausea, Stomach discomfort, Flatulence, Abdominal distension, Diarrhea, Vomiting, Abdominal pain, Hiccups, Decreased appetite etc. Gastrointestinal symptoms, Skin rash, Pruritus, Skin redness, Flushing, Increased blood pressure, Chest tightness, Palpitations, Angular cheilitis, Eyelid edema etc. Allergic reactions, Dizziness, Headache, Fatigue, Night sweats, Lower extremity edema, Dry mouth, Tics…	No relevant information collected.	7	23	30
52	Nuodikang Capsule	诺迪康胶囊	Rhodiola sacra (Prain ex Hamet) S.H.Fu [Crassulaceae; Rhodiolae Sacrae Radix et Rhizoma]	Replenishing qi and activating blood circulation, unblocking vessels and relieving pain. Indicated for chest tightness, palpitations with shortness of breath, mental fatigue and physical weakness, weak breathing and reluctance to speak, dizziness caused by qi deficiency and blood stasis.	Nausea, Vomiting, Abdominal pain, Diarrhea, Abdominal distension, Dry mouth etc. Gastrointestinal system reactions, Pruritus, Skin rash etc. Allergic reactions of skin and subcutaneous tissue, and Dizziness, Headache etc. Adverse reactions.	Drug interactions may occur if used with other medicines.	2	18	20
53	Tongmai Yangxin Pill	通脉养心丸	Rehmannia glutinosa (Gaertn.) DC. [Orobanchaceae; Rehmanniae Radix]; Spatholobus suberectus Dunn [Fabaceae; Spatholobi Caulis]; Ophiopogon japonicus (L.f.) Ker Gawl. [Asparagaceae; Ophiopogonis Radix]; Glycyrrhiza uralensis Fisch. [Fabaceae; Glycyrrhizae Radix et Rhizoma]; Polygonum multiflorum Thunb. [Polygonaceae; Polygoni Multiflori Radix]; Equus asinus L. [Equidae; Asini Corii Colla]; Schisan…	Replenishing qi and nourishing yin, unblocking vessels and relieving pain. Indicated for coronary heart disease with angina pectoris and arrhythmia with qi and yin deficiency syndrome, manifested as chest pain, chest tightness, palpitations, shortness of breath, intermittent pulse.	Nausea, Vomiting, Stomach discomfort, Flatulence, Abdominal pain, Diarrhea etc. Gastrointestinal reactions, Dizziness, Headache, Skin rash, Pruritus, Arm swelling and numbness etc.	No relevant information collected.	4	14	18
54	Yinzhan Xinmai Dripping Pills	银盏心脉滴丸	Erigeron breviscapus (Vaniot) Hand.-Mazz. [Asteraceae; Erigerontis Herba]; Salvia miltiorrhiza Bunge [Lamiaceae; Salviae miltiorrhizae radix et rhizoma]; Ginkgo biloba L. [Ginkgoaceae; Ginkgo Folium]; Blumea balsamifera (L.) DC. [Asteraceae; Blumeae Balsamiferae Folium]	Activating blood circulation and resolving blood stasis, unblocking vessels and relieving pain. Indicated for coronary heart disease with angina pectoris caused by blood stasis obstruction, manifested as chest tightness, chest pain, palpitations, shortness of breath and other symptoms.	Not yet determined.	No relevant information collected.	6	22	28
55	Xintong	心通	Astragalus membranaceus (Fisch.) Bunge [Fabaceae; Astragali Radix]; Codonopsis pilosula (Franch.) Nannf. [Campanulaceae; Codonopsis Radix]; Ophiopogon japonicus (L.f.) Ker Gawl. [Asparagaceae; Ophiopogonis Radix]; Polygonum multiflorum Thunb. [Polygonaceae; Polygoni Multiflori Radix]; Epimedium brevicornu Maxim. [Berberidaceae; Epimedii Folium]; Pueraria lobata (Willd.) Ohwi [Fabaceae; Puerariae …	Replenishing qi and activating blood circulation, resolving phlegm and unblocking collaterals. Indicated for chest bi-syndrome caused by qi and yin deficiency, phlegm and blood stasis obstruction, manifested as heart pain, chest tightness, shortness of breath, nausea and vomiting, poor appetite; coronary heart disease with angina pectoris with the above syndromes.	1. Hepobiliary system diseases: Liver injury. 2. Gastrointestinal system diseases: Nausea, Vomiting, Diarrhea, Abdominal pain, Abdominal distension, Loss of appetite, Acid regurgitation, Heartburn, Constipation, Dyspepsia etc. 3. Skin and allergic-like reactions: Skin rash, Pruritus, Erythema, Drug eruption, Maculopapular rash, Hyperhidrosis, Fever, Flushing, Edema etc. 4. Others: Dizziness, Head…	No relevant information collected.	49	430	479
56	Xihong Tongluo oral liquid	豨红通络口服液	Siegesbeckia orientalis L. [Asteraceae; Siegesbeckiae Herba]; Carthamus tinctorius L. [Asteraceae; Carthami Flos]; Cyathula officinalis K.C.Kuan [Amaranthaceae; Cyathulae Radix]	Dispelling wind and activating blood circulation, unblocking collaterals and relieving pain. Indicated for stroke caused by blood stasis blocking collaterals, manifested as hemiplegia, limb numbness, dysphasia.	Not yet determined.	No relevant information collected.	1	22	23
57	Yangxin Shengmai Granules	养心生脉颗粒	Panax ginseng C.A.Mey. [Araliaceae; Ginseng Radix et Rhizoma]; Ophiopogon japonicus (L.f.) Ker Gawl. [Asparagaceae; Ophiopogonis Radix]; Salvia miltiorrhiza Bunge [Lamiaceae; Salviae miltiorrhizae radix et rhizoma]; Schisandra chinensis (Turcz.) Baill. [Schisandraceae; Schisandrae Chinensis Fructus]; Dimocarpus longan Lour. [Sapindaceae; Longan Arillus]; Lycium barbarum L. [Solanaceae; Lycii Fruc…	Replenishing qi and nourishing yin, activating blood circulation and dispelling blood stasis. Indicated for chest bi-syndrome and heart pain caused by qi deficiency, yin depletion and blood stasis, manifested as chest tightness, chest pain, palpitations, shortness of breath, fatigue, dry mouth and throat; coronary heart disease, angina pectoris with the above syndromes.	Nausea, Vomiting, Loss of appetite, Diarrhea, Abdominal discomfort etc. Gastrointestinal reactions, and Dry mouth and throat, Skin rash etc.	No relevant information collected.	2	16	18
58	Danlou Tablet	丹蒌片	Trichosanthes kirilowii Maxim. [Cucurbitaceae; Trichosanthis Pericarpium]; Allium macrostemon Bunge [Amaryllidaceae; Allii Macrostemonis Bulbus]; Pueraria lobata (Willd.) Ohwi [Fabaceae; Puerariae Lobatae Radix]; Ligusticum chuanxiong Hort. [Apiaceae; Chuanxiong Rhizoma]; Salvia miltiorrhiza Bunge [Lamiaceae; Salviae miltiorrhizae radix et rhizoma]; Paeonia lactiflora Pall. [Paeoniaceae; Paeoniae…	Widening the chest and activating yang, resolving phlegm and dissipating masses, activating blood circulation and resolving blood stasis. Indicated for chest bi-syndrome and heart pain caused by intermingled phlegm and blood stasis, manifested as chest tightness, chest pain, breath holding, purple and dark tongue, white and greasy tongue coating; coronary heart disease with angina pectoris with t…	Loose stools, Dry mouth.	No relevant information collected.	0	10	10
59	Gelanxinning Soft Capsule	葛兰心宁软胶囊	Pueraria lobata (Willd.) Ohwi [Fabaceae; Puerariae Lobatae Radix]; Crataegus pinnatifida Bunge [Rosaceae; Crataegi Fructus]; Gynostemma pentaphyllum (Thunb.) Makino [Cucurbitaceae; Gynostemmatis Herba]	Activating blood circulation and resolving blood stasis, unblocking collaterals and relieving pain. Indicated for coronary heart disease, angina pectoris caused by blood stasis obstruction.	Nausea, Vomiting etc. Gastrointestinal system reactions.	No relevant information collected.	0	5	5
60	Yindan Xintai Dropping Pills	银丹心泰滴丸	Ginkgo biloba L. [Ginkgoaceae; Ginkgo Folium]; Salvia yunnanensis C.H.Wright [Lamiaceae; Salviae Yunnanensis Radix]; Gynostemma pentaphyllum (Thunb.) Makino [Cucurbitaceae; Gynostemmatis Herba]; Blumea balsamifera (L.) DC. [Asteraceae; Blumeae Balsamiferae Folium]	Activating blood circulation and resolving blood stasis, unblocking vessels and relieving pain. Indicated for chest bi-syndrome caused by blood stasis obstruction, manifested as chest tightness, chest pain, palpitations; coronary heart disease, angina pectoris belonging to the above syndromes.	Not yet determined.	No relevant information collected.	1	9	10
61	Huang yangning	黄杨宁	Buxus sinica (Rehder & E.H.Wilson) M.Cheng [Buxaceae; Buxi Sinicae Folium]	Promoting qi circulation and activating blood circulation, unblocking collaterals and relieving pain. Indicated for chest bi-syndrome and heart pain, intermittent pulse caused by qi stagnation and blood stasis; coronary heart disease, arrhythmia with the above syndromes.	Mild limb numbness, Dizziness, Gastrointestinal discomfort.	No relevant information collected.	2	29	31
62	Qishen Capsule	芪参胶囊	Astragalus membranaceus (Fisch.) Bunge [Fabaceae; Astragali Radix]; Salvia miltiorrhiza Bunge [Lamiaceae; Salviae miltiorrhizae radix et rhizoma]; Panax ginseng C.A.Mey. [Araliaceae; Ginseng Radix et Rhizoma]; Poria cocos (Schw.) Wolf [Polyporaceae; Poria]; Panax notoginseng (Burkill) F.H.Chen [Araliaceae; Notoginseng Radix et Rhizoma]; Hirudo nipponica Whitman [Hirudinidae; Hirudo]; Carthamus ti…	Replenishing qi and activating blood circulation, resolving blood stasis and relieving pain. Indicated for stable exertional angina pectoris Grade Ⅰ, Ⅱ of coronary heart disease, belonging to qi deficiency and blood stasis syndrome in TCM syndrome differentiation, manifested as chest pain, chest tightness, palpitations with shortness of breath, mental fatigue and physical weakness, pale purple co…	Individual patients may experience Dry mouth etc. Adverse reactions after medication.	No relevant information collected.	2	4	6
63	Fufang Chuanxiong	复方川芎	Ligusticum chuanxiong Hort. [Apiaceae; Chuanxiong Rhizoma]; Angelica sinensis (Oliv.) Diels [Apiaceae; Angelicae Sinensis Radix]	Activating blood circulation and resolving blood stasis, unblocking vessels and relieving pain. Indicated for stable angina pectoris of coronary heart disease belonging to heart blood stasis obstruction syndrome.	Nausea, Vomiting, Abdominal distension, Abdominal discomfort etc. Digestive system adverse reactions and Flushing, Skin rash, Pruritus etc. Allergic reactions.	No relevant information collected.	2	11	13
64	Huoxue Tongmai Capsule	活血通脉片/胶囊	Spatholobus suberectus Dunn [Fabaceae; Spatholobi Caulis]; Prunus persica (L.) Batsch [Rosaceae; Persicae Semen]; Salvia miltiorrhiza Bunge [Lamiaceae; Salviae miltiorrhizae radix et rhizoma]; Paeonia lactiflora Pall. [Paeoniaceae; Paeoniae Radix Rubra]; Carthamus tinctorius L. [Asteraceae; Carthami Flos]; Dalbergia odorifera T.C.Chen [Fabaceae; Dalbergiae Odoriferae Lignum]; Curcuma aromatica Sa…	Promoting qi circulation and activating blood circulation, unblocking vessels and relieving pain. Indicated for coronary heart disease with angina pectoris of qi stagnation and blood stasis syndrome.	Not yet determined.	No relevant information collected.	2	10	12
65	Shenshao Capsule	参芍胶囊	Paeonia lactiflora Pall. [Paeoniaceae; Paeoniae Radix Alba]; Panax ginseng C.A.Mey. [Araliaceae; Ginseng Radix et Rhizoma]	Activating blood circulation and resolving blood stasis, replenishing qi and relieving pain. Indicated for chest tightness, chest pain, palpitations, shortness of breath caused by qi deficiency and blood stasis.	Dry mouth, Nausea, Abdominal pain, Diarrhea, Abdominal distension, Dyspepsia, Constipation, Vomiting, Blurred vision, Palpitations, Tachycardia, Insomnia etc., Severe cases may present with Gastrointestinal bleeding.	No relevant information collected.	0	7	7
66	Shuang-Dan	双丹	Salvia miltiorrhiza Bunge [Lamiaceae; Salviae miltiorrhizae radix et rhizoma]; Paeonia suffruticosa Andrews [Paeoniaceae; Moutan Cortex]	Activating blood circulation and resolving blood stasis, unblocking collaterals and relieving pain. Indicated for chest bi-syndrome and heart pain caused by heart blood stasis obstruction.	Not yet determined.	No relevant information collected.	1	11	12
67	Suxiao Xintong Dropping Pills	速效心痛滴丸	Paeonia suffruticosa Andrews [Paeoniaceae; Moutan Cortex]; Ligusticum chuanxiong Hort. [Apiaceae; Chuanxiong Rhizoma]; Borneolum syntheticum [Synthetica; Borneolum]	Clearing heat and cooling blood, activating blood circulation and relieving pain. Indicated for mild to moderate chest bi-syndrome and heart pain of heat-biased type, with pain accompanied by feverishness, yellow tongue coating.	Not yet determined.	No relevant information collected.	0	10	10
68	Yiqi Fumai Capsule	益气复脉胶囊	Panax ginseng C.A.Mey. [Araliaceae; Ginseng Radix Rubra]; Ophiopogon japonicus (L.f.) Ker Gawl. [Asparagaceae; Ophiopogonis Radix]; Schisandra chinensis (Turcz.) Baill. [Schisandraceae; Schisandrae Chinensis Fructus]	Replenishing qi and restoring pulse, nourishing yin and promoting fluid production, can improve coronary circulation and reduce myocardial oxygen consumption. Indicated for qi and yin deficiency, palpitations with shortness of breath, faint pulse and spontaneous sweating, coronary heart disease, angina pectoris, aging and other symptoms.	Not yet determined.	No relevant information collected.	0	9	9
69	Shexiang Tongxin Dropping Pills	麝香通心滴丸	Moschus artificialis [Synthetica; Moschus]; Panax ginseng C.A.Mey. [Araliaceae; Ginseng Radix et Rhizoma]; Bufo gargarizans Cantor [Bufonidae; Venenum Bufonis]; Salvia miltiorrhiza Bunge [Lamiaceae; Salviae miltiorrhizae radix et rhizoma]; Calculus bovis artifactus [Synthetica; Calculus Bovis]; Fel ursi pulveratum [Ursidae; Fel Ursi]; Borneolum syntheticum [Synthetica; Borneolum]	Aromatic, replenishing qi and unblocking vessels, activating blood circulation and resolving blood stasis, relieving pain. Indicated for stable exertional angina pectoris of coronary heart disease with qi deficiency and blood stasis syndrome, manifested as chest pain, chest tightness, palpitations with shortness of breath, mental fatigue and physical weakness.	Very few patients may experience Body heat, Facial flushing after medication, which relieves quickly after stopping medication; Very few patients may experience Tongue numbness and tingling. Higher doses may cause Increased ALT.	No relevant information collected.	0	11	11
70	Guanmaining Capsule	冠脉宁胶囊	Salvia miltiorrhiza Bunge [Lamiaceae; Salviae miltiorrhizae radix et rhizoma]; Commiphora myrrha (Nees) Engl. [Burseraceae; Myrrha]; Spatholobus suberectus Dunn [Fabaceae; Spatholobi Caulis]; Daemonorops draco Blume [Palmae; Draconis Sanguis]; Corydalis yanhusuo W.T.Wang ex Z.Y.Su & C.Y.Wu [Papaveraceae; Corydalis Rhizoma]; Angelica sinensis (Oliv.) Diels [Apiaceae; Angelicae Sinensis Radix]; Cur…	Activating blood circulation and resolving blood stasis, promoting qi circulation and relieving pain. Indicated for stabbing chest pain with fixed location, aggravated at night, restless palpitations, purple and dark tongue, deep and string-like pulse; coronary heart disease, angina pectoris, coronary insufficiency with the above syndromes.	Not yet determined.	No relevant information collected.	2	7	9
71	Maiping Tablet	脉平片	Ginkgo biloba L. [Ginkgoaceae; Ginkgo Folium]; Vitamin C [Synthetica; Vitamin C]; Rutin [Fabaceae; Rutin]; Polygonum multiflorum Thunb. [Polygonaceae; Polygoni Multiflori Radix]; Angelica sinensis (Oliv.) Diels [Apiaceae; Angelicae Sinensis Radix]	Activating blood circulation and resolving blood stasis. Indicated for chest bi-syndrome, heart pain disease caused by blood stasis obstruction, manifested as chest tightness, chest pain, palpitations, purple tongue or ecchymosis and other symptoms; coronary heart disease, angina pectoris, hyperlipidemia with the above symptoms.	Not yet determined.	No relevant information collected.	1	5	6
72	ShenGui Capsule	参桂胶囊	Panax ginseng C.A.Mey. [Araliaceae; Ginseng Radix Rubra]; Ligusticum chuanxiong Hort. [Apiaceae; Chuanxiong Rhizoma]; Cinnamomum cassia (L.) J.Presl [Lauraceae; Cinnamomi Ramulus]	Replenishing qi and activating yang, activating blood circulation and resolving blood stasis. Indicated for chest pain caused by heart yang insufficiency, qi deficiency and blood stasis, manifested as stabbing chest pain with fixed location, aggravated at night, aggravated by cold, or aversion to cold and preference for warmth, pale complexion; coronary heart disease with angina pectoris with the…	A few patients may experience Dry mouth, Thirst symptoms after medication, Generally no special treatment required, Symptoms can disappear spontaneously.	No relevant information collected.	2	3	5
73	Safflower Yellow	红花黄色素	Carthamus tinctorius L. [Asteraceae; Carthami Flos]	Activating blood circulation and resolving blood stasis, unblocking vessels and relieving pain. Indicated for stable exertional angina pectoris Grade Ⅰ, Ⅱ, Ⅲ caused by heart blood stasis obstruction, manifested as chest pain, chest tightness, palpitations, shortness of breath and other symptoms.	1. Allergic reactions: Flushing, Skin rash, Pruritus, Dyspnea, Anaphylactic shock etc. 2. Respiratory system: Rapid breathing, Chest tightness, Cough etc. 3. Cardiovascular system: Palpitations, Increased or decreased blood pressure, Pale complexion etc. 4. Skin and appendages: Skin rash, Pruritus, Erythema etc. 5. Nervous system: Dizziness, Headache, Local numbness, Convulsions etc. 6. Digestive…	No relevant information collected.	0	3	3
74	Xinbao Pill	心宝丸	Datura metel L. [Solanaceae; Daturae Flos]; Panax ginseng C.A.Mey. [Araliaceae; Ginseng Radix et Rhizoma]; Cinnamomum cassia (L.) J.Presl [Lauraceae; Cinnamomi Cortex]; Aconitum carmichaelii Debeaux [Ranunculaceae; Aconiti Lateralis Radix Praeparata]; Cervus nippon Temminck [Cervidae; Cervi Cornu Pantotrichum]; Borneolum syntheticum [Synthetica; Borneolum]; Moschus artificialis [Synthetica; Mosch…	Warming and tonifying the heart and kidneys, replenishing qi and assisting yang, activating blood circulation and unblocking vessels. Indicated for chronic heart failure caused by heart and kidney yang deficiency, heart vessel blood stasis obstruction; bradycardia, sick sinus syndrome caused by sick sinus syndrome; angina pectoris and ECG ischemic changes caused by ischemic heart disease.	Not yet determined.	No relevant information collected.	0	6	6
75	Xiaoyukang Capsule	消瘀康胶囊	Angelica sinensis (Oliv.) Diels [Apiaceae; Angelicae Sinensis Radix]; Caesalpinia sappan L. [Fabaceae; Sappan Lignum]; Aucklandia lappa Decne. [Asteraceae; Aucklandiae Radix]; Paeonia lactiflora Pall. [Paeoniaceae; Paeoniae Radix Rubra]; Lycopus lucidus Turcz. ex Benth. [Lamiaceae; Lycopi Herba]; Boswellia carterii Birdw. [Burseraceae; Olibanum]; Rehmannia glutinosa (Gaertn.) DC. [Orobanchaceae; …	Activating blood circulation and resolving blood stasis, reducing swelling and relieving pain. Indicated for intracranial hematoma absorption period.	Not yet determined.	No relevant information collected.	2	3	5
76	Guhong injection	谷红注射液	Aceglutamide [Synthetica; Aceglutamide]; Carthamus tinctorius L. [Asteraceae; Carthami Flos]	Indicated for cerebrovascular diseases such as cerebral insufficiency, cerebral thrombosis, cerebral embolism and cerebral hemorrhage recovery period; impaired consciousness, intellectual decline, memory impairment caused by liver disease, neurosurgery and other conditions. Also used for coronary heart disease, vasculitis and other diseases.	Systemic damage: Allergic-like reactions, Anaphylactic shock, Chills, Fever, Pale complexion, Chest tightness etc. Respiratory system damage: Dyspnea, Dyspnea with wheezing, Asthma, Laryngeal edema etc. Cardiovascular system damage: Palpitations, Increased or decreased blood pressure, Arrhythmia etc. Central and peripheral nervous system damage: Dizziness, Headache, Coma, Convulsions, Tinnitus, L…	Not yet determined.	2	6	8
77	Dunye Guanxinning	盾叶冠心宁片	Dioscorea zingiberensis C.H.Wright [Dioscoreaceae; Dioscoreae Zingiberensis Rhizoma]	Activating blood circulation and resolving blood stasis, promoting qi circulation and relieving pain, nourishing blood and calming the mind. Indicated for chest bi-syndrome, heart pain of qi stagnation and blood stasis syndrome, hyperlipidemia and coronary heart disease, angina pectoris with the above syndromes. Has improvement effect on chest tightness, palpitations, dizziness, insomnia and othe…	Not yet determined.	None.	3	1	4
78	Xinnaokang	心脑康	Salvia miltiorrhiza Bunge [Lamiaceae; Salviae miltiorrhizae radix et rhizoma]; Polygonum multiflorum Thunb. [Polygonaceae; Polygoni Multiflori Radix]; Paeonia lactiflora Pall. [Paeoniaceae; Paeoniae Radix Rubra]; Lycium barbarum L. [Solanaceae; Lycii Fructus]; Pueraria lobata (Willd.) Ohwi [Fabaceae; Puerariae Lobatae Radix]; Ligusticum chuanxiong Hort. [Apiaceae; Chuanxiong Rhizoma]; Carthamus t…	Activating blood circulation and resolving blood stasis, unblocking orifices and relieving pain. Indicated for chest bi-syndrome, dizziness caused by blood stasis blocking collaterals, manifested as chest tightness, precordial stabbing pain, dizziness, headache; coronary heart disease with angina pectoris, cerebral arteriosclerosis with the above syndromes.	Nausea, Vomiting, Dry mouth, Abdominal pain, Diarrhea, Abdominal distension, Abdominal discomfort, Decreased appetite, Constipation, Dyspepsia, Dizziness, Headache, Fatigue, Skin rash, Pruritus etc., Case reports show it may cause Abnormal liver function indicators and Allergic-like reactions.	This product contains prepared Polygonum multiflorum; avoid concurrent use with hepatotoxic drugs.	0	3	3
79	Xiaoshuan Zaizao Pills	消栓再造丸	Daemonorops draco Blume [Palmae; Draconis Sanguis]; Paeonia lactiflora Pall. [Paeoniaceae; Paeoniae Radix Rubra]; Commiphora myrrha (Nees) Engl. [Burseraceae; Myrrha]; Angelica sinensis (Oliv.) Diels [Apiaceae; Angelicae Sinensis Radix]; Achyranthes bidentata Blume [Amaranthaceae; Achyranthis Bidentatae Radix]; Salvia miltiorrhiza Bunge [Lamiaceae; Salviae miltiorrhizae radix et rhizoma]; Ligusti…	Activating blood circulation and resolving blood stasis, calming wind and unblocking collaterals, replenishing qi and nourishing blood, eliminating thrombus. Indicated for stroke sequelae caused by qi deficiency and blood stagnation, wind-phlegm blocking collaterals, manifested as hemiplegia, limb numbness, dysphasia or aphasia, partial body numbness, shortness of breath with fatigue or dizziness…	Not yet determined.	No relevant information collected.	0	4	4
80	Guanmaining Tablet	冠脉宁片	Salvia miltiorrhiza Bunge [Lamiaceae; Salviae miltiorrhizae radix et rhizoma]; Commiphora myrrha (Nees) Engl. [Burseraceae; Myrrha]; Spatholobus suberectus Dunn [Fabaceae; Spatholobi Caulis]; Daemonorops draco Blume [Palmae; Draconis Sanguis]; Corydalis yanhusuo W.T.Wang ex Z.Y.Su & C.Y.Wu [Papaveraceae; Corydalis Rhizoma]; Angelica sinensis (Oliv.) Diels [Apiaceae; Angelicae Sinensis Radix]; Cur…	Activating blood circulation and resolving blood stasis, promoting qi circulation and relieving pain. Indicated for coronary heart disease, angina pectoris, coronary insufficiency mainly manifested as stabbing chest pain with fixed location, aggravated at night, restless palpitations, purple and dark tongue, deep and string-like pulse.	Not yet determined.	No relevant information collected.	0	1	1
81	Di'ao Xinxuekang Capsule	地奥心血康胶囊	Dioscorea nipponica Makino [Dioscoreaceae; Dioscoreae Nipponicae Rhizoma]	Activating blood circulation and resolving blood stasis, promoting qi circulation and relieving pain, dilating blood vessels, improving coronary circulation and reducing myocardial oxygen consumption. Used for prevention and treatment of coronary heart disease, angina pectoris and chest bi-syndrome, dizziness, shortness of breath, palpitations, chest tightness or pain caused by blood stasis obstr…	Nervous system: Dizziness, Headache, Drowsiness, Insomnia etc. Digestive system: Nausea, Vomiting, Abdominal pain, Diarrhea, Abdominal distension, Abdominal discomfort, Dry mouth, Decreased appetite, Constipation, Dyspepsia etc. Skin and appendages: Skin rash, Pruritus etc. Systemic: Fatigue, Fever etc. Case reports show it may cause Abnormal liver function, Allergic-like reactions, Menstrual dis…	No relevant information collected.	0	0	0
82	Linaoxin Capsule	利脑心胶囊	Salvia miltiorrhiza Bunge [Lamiaceae; Salviae miltiorrhizae radix et rhizoma]; Ligusticum chuanxiong Hort. [Apiaceae; Chuanxiong Rhizoma]; Pueraria lobata (Willd.) Ohwi [Fabaceae; Puerariae Lobatae Radix]; Pheretima aspergillum (E.Perrier) [Megascolecidae; Pheretima]; Paeonia lactiflora Pall. [Paeoniaceae; Paeoniae Radix Rubra]; Carthamus tinctorius L. [Asteraceae; Carthami Flos]; Curcuma aromati…	Activating blood circulation and dispelling blood stasis, promoting qi circulation and resolving phlegm, unblocking collaterals and relieving pain. Indicated for stabbing chest pain, angina pectoris, dizziness, headache caused by qi stagnation and blood stasis, phlegm turbidity blocking collaterals, manifested as fixed pain location, aggravated at night, restless palpitations; coronary heart dise…	Not yet determined.	No relevant information collected.	0	1	1
83	Compound Danshen Pills	复方丹参丸	Salvia miltiorrhiza Bunge [Lamiaceae; Salviae miltiorrhizae radix et rhizoma]; Panax notoginseng (Burkill) F.H.Chen [Araliaceae; Notoginseng Radix et Rhizoma]; Borneolum syntheticum [Synthetica; Borneolum]	Activating blood circulation and resolving blood stasis, regulating qi and relieving pain. Indicated for chest bi-syndrome caused by qi stagnation and blood stasis, manifested as chest tightness, precordial stabbing pain; coronary heart disease with angina pectoris with the above syndromes.	Gastrointestinal system: Nausea, Vomiting, Abdominal distension, Abdominal pain, Diarrhea, Abdominal discomfort etc. Skin and its appendages: Skin rash, Pruritus etc. Cardiovascular system: Palpitations etc. Nervous system: Dizziness, Headache etc. Case reports show it may cause Allergic-like reactions.	No relevant information collected.	1	4	5
84	NaoShuanTong Capsule	脑栓通胶囊	Typha orientalis C.Presl [Typhaceae; Typhae Pollen]; Paeonia lactiflora Pall. [Paeoniaceae; Paeoniae Radix Rubra]; Curcuma aromatica Salisb. [Zingiberaceae; Curcumae Radix]; Gastrodia elata Blume [Orchidaceae; Gastrodiae Rhizoma]; Rhaponticum uniflorum (L.) DC. [Asteraceae; Rhapontici Radix]	Activating blood circulation and unblocking collaterals, dispelling wind and resolving phlegm. Indicated for acute stage and recovery period of ischemic stroke with wind-phlegm and blood stasis blocking collaterals syndrome, manifested as hemiplegia, deviation of mouth and tongue, dysphasia or aphasia, partial body numbness, shortness of breath with fatigue or dizziness and tinnitus, pale or dark…	Nausea, Abdominal distension, Vomiting, Abdominal pain, Stomach pain, Diarrhea, Gastrointestinal bleeding, Dry mouth, Constipation, Decreased appetite, Dizziness, Headache, Fatigue, Drowsiness, Insomnia, Skin rash, Pruritus, Facial flushing, Fever, Palpitations, Chest tightness, Dyspnea etc.	1. Antiplatelet drugs, anticoagulants, thrombolytics: Management: Caution for bleeding risk when used together. 2. Traditional Chinese medicine prescriptions or patent medicines containing Veratrum nigrum, Syzygium aromaticum, or fructus syzygii aromatici: Management: This product contains Radix Paeoniae Rubra and Radix Curcumae; do not take with the above TCM preparations.	0	2	2
85	Piantan Fuyuan Pill	偏瘫复原丸	Astragalus membranaceus (Fisch.) Bunge [Fabaceae; Astragali Radix]; Panax ginseng C.A.Mey. [Araliaceae; Ginseng Radix et Rhizoma]; Angelica sinensis (Oliv.) Diels [Apiaceae; Angelicae Sinensis Radix]; Ligusticum chuanxiong Hort. [Apiaceae; Chuanxiong Rhizoma]; Paeonia lactiflora Pall. [Paeoniaceae; Paeoniae Radix Rubra]; Rehmannia glutinosa (Gaertn.) DC. [Orobanchaceae; Rehmanniae Radix]; Salvia …	Replenishing qi and activating blood circulation, dispelling wind and resolving phlegm. Indicated for stroke paralysis, hemiplegia, deviation of mouth and tongue, phlegm excess and qi deficiency, slurred speech, edema of feet and knees, difficulty in walking, muscle and bone pain, limb spasm caused by qi deficiency and blood stasis, wind-phlegm blocking collaterals.	Not yet determined.	No relevant information collected.	0	1	1
86	Guanxinning injection	冠心宁注射液	Salvia miltiorrhiza Bunge [Lamiaceae; Salviae miltiorrhizae radix et rhizoma]; Ligusticum chuanxiong Hort. [Apiaceae; Chuanxiong Rhizoma]	Activating blood circulation and resolving blood stasis, unblocking vessels and nourishing the heart. Indicated for coronary heart disease with angina pectoris.	Allergic reactions: Systemic skin Flushing, Skin rash, Pruritus, Dyspnea, Dyspnea with wheezing, Palpitations, Cyanosis, Decreased blood pressure, Laryngeal edema, Anaphylactic shock etc. Digestive system: Nausea, Vomiting, Abdominal pain, Diarrhea, Abdominal distension, Dry mouth, Stomach discomfort etc. Nervous system: Dizziness, Headache, Convulsions, Coma, Local numbness, Tinnitus etc. System…	No information on drug interactions of this product is available.	0	1	1
87	Zixinyin	滋心阴	Ophiopogon japonicus (L.f.) Ker Gawl. [Asparagaceae; Ophiopogonis Radix]; Paeonia lactiflora Pall. [Paeoniaceae; Paeoniae Radix Rubra]; Glehnia littoralis Fr.Schmidt ex Miq. [Apiaceae; Glehniae Radix]; Panax notoginseng (Burkill) F.H.Chen [Araliaceae; Notoginseng Radix et Rhizoma]	Nourishing heart yin, activating blood circulation and relieving pain. Indicated for chest bi-syndrome caused by yin deficiency and blood stasis, manifested as chest tightness, chest pain, palpitations with severe palpitations, five-center fever, restless sleep at night, red tongue with little coating; coronary heart disease with angina pectoris with the above syndromes.	Not yet determined.	No relevant information collected.	1	3	4
88	Zhongfeng Huichun	中风回春	Angelica sinensis (Oliv.) Diels [Apiaceae; Angelicae Sinensis Radix]; Ligusticum chuanxiong Hort. [Apiaceae; Chuanxiong Rhizoma]; Carthamus tinctorius L. [Asteraceae; Carthami Flos]; Prunus persica (L.) Batsch [Rosaceae; Persicae Semen]; Salvia miltiorrhiza Bunge [Lamiaceae; Salviae miltiorrhizae radix et rhizoma]; Spatholobus suberectus Dunn [Fabaceae; Spatholobi Caulis]; Lonicera japonica Thunb…	Activating blood circulation and resolving blood stasis, relaxing tendons and unblocking collaterals. Indicated for stroke caused by phlegm and blood stasis blocking collaterals, manifested as hemiplegia, limb numbness, slurred speech, deviation of mouth and tongue.	Not yet determined.	No relevant information collected.	0	0	0
89	Renshen Zaizao Wan	人参再造丸	Panax ginseng C.A.Mey. [Araliaceae; Ginseng Radix et Rhizoma]; Agkistrodon acutus (Günther) [Viperidae; Agkistrodonis]; Pogostemon cablin (Blanco) Benth. [Lamiaceae; Pogostemonis Herba]; Santalum album L. [Santalaceae; Santali Lignum]; Eugenia caryophyllata Thunb. [Myrtaceae; Caryophylli Fructus]; Scrophularia ningpoensis Hemsl. [Scrophulariaceae; Scrophulariae Radix]; Asarum heterotropoides Fr.S…	Replenishing qi and nourishing blood, dispelling wind and resolving phlegm, activating blood circulation and unblocking collaterals. Indicated for stroke caused by qi deficiency and blood stasis, wind-phlegm blocking collaterals, manifested as deviation of mouth and tongue, hemiplegia, limb numbness, pain, spasm, slurred speech.	1. Digestive system: Abdominal pain, Diarrhea, Abdominal distension, Burning sensation etc. 2. Skin and appendages: Skin rash, Pruritus.	No relevant information collected.	0	0	0
90	Guanxin Suhe	冠心苏合	Styrax tonkinensis (Pierre) Craib ex Hartwich [Styracaceae; Styrax]; Borneolum syntheticum [Synthetica; Borneolum]; Boswellia carterii Birdw. [Burseraceae; Olibanum]; Santalum album L. [Santalaceae; Santali Lignum]; Inula helenium L. [Asteraceae; Inulae Radix]	Regulating qi, widening the chest, relieving pain. Indicated for chest bi-syndrome caused by cold congealing and qi stagnation, heart vessel obstruction, manifested as chest tightness, precordial pain; coronary heart disease with angina pectoris with the above syndromes.	Not yet determined.	No relevant information collected.	0	3	3
91	Sofren Injection	大株红景天注射液	Rhodiola kirilowii (Regel) Maxim. [Crassulaceae; Rhodiolae Kirilowii Radix et Rhizoma]	Activating blood circulation and resolving blood stasis. Indicated for stable exertional angina pectoris of coronary heart disease, belonging to heart blood stasis obstruction syndrome in TCM, manifested as stabbing chest pain, angina pectoris, fixed location, radiating pain to shoulder, back and inner arm, chest tightness, restless palpitations, purple and dark lips and tongue, thin and hesitant…	Skin rash, Pruritus, Chills, Fever, Nausea etc., Occasionally seen Severe allergic reactions, manifested as Anaphylactic shock etc.	No relevant information collected.	0	1	1
92	Xinxuening Tablet	心血宁片	Pueraria lobata (Willd.) Ohwi [Fabaceae; Puerariae Lobatae Radix]; Crataegus pinnatifida Bunge [Rosaceae; Crataegi Fructus]	Activating blood circulation and resolving blood stasis, unblocking collaterals and relieving pain. Indicated for chest bi-syndrome, heart pain, dizziness caused by blood stasis blocking collaterals; coronary heart disease with angina pectoris, hypertension, hyperlipidemia and other diseases with the above syndromes.	Not yet determined.	No relevant information collected.	0	0	0
93	Xindakang Capsules	心达康胶囊	Hippophae rhamnoides L. [Elaeagnaceae; Hippophae Fructus]	Resolving blood stasis and unblocking vessels. Indicated for coronary heart disease with angina pectoris of heart blood stasis obstruction type, manifested as palpitations, heart pain, chest tightness with shortness of breath and other symptoms.	Individual patients may experience mild Nausea, Upper abdominal discomfort etc. Gastrointestinal symptoms after taking the medicine.	No relevant information collected.	1	1	2
94	Zhengxintai Granules	正心泰颗粒	Astragalus membranaceus (Fisch.) Bunge [Fabaceae; Astragali Radix]; Pueraria lobata (Willd.) Ohwi [Fabaceae; Puerariae Lobatae Radix]; Viscum coloratum (Kom.) Nakai [Viscaceae; Visci Herba]; Salvia miltiorrhiza Bunge [Lamiaceae; Salviae miltiorrhizae radix et rhizoma]; Crataegus pinnatifida Bunge [Rosaceae; Crataegi Fructus]; Ligusticum chuanxiong Hort. [Apiaceae; Chuanxiong Rhizoma]	Replenishing qi and activating blood circulation, unblocking vessels and tonifying the kidneys. Indicated for coronary heart disease, angina pectoris manifested as qi deficiency and blood stasis or concurrent kidney deficiency syndrome, manifested as chest tightness, palpitations, fatigue, dizziness, soreness and weakness of waist and knees and other symptoms.	Not yet determined.	No relevant information collected.	0	2	2
95	Yiqi Fumai	益气复脉	Panax ginseng C.A.Mey. [Araliaceae; Ginseng Radix Rubra]; Ophiopogon japonicus (L.f.) Ker Gawl. [Asparagaceae; Ophiopogonis Radix]; Schisandra chinensis (Turcz.) Baill. [Schisandraceae; Schisandrae Chinensis Fructus]	Replenishing qi and restoring pulse, nourishing yin and promoting fluid production, can improve coronary circulation and reduce myocardial oxygen consumption. Indicated for qi and yin deficiency, palpitations with shortness of breath, faint pulse and spontaneous sweating, coronary heart disease, angina pectoris, aging and other symptoms.	Not yet determined.	No relevant information collected.	0	10	10
96	Xiangdan Injection	香丹注射液	Salvia miltiorrhiza Bunge [Lamiaceae; Salviae miltiorrhizae radix et rhizoma]; Dalbergia odorifera T.C.Chen [Fabaceae; Dalbergiae Odoriferae Lignum]	Dilating blood vessels, increasing coronary blood flow. Indicated for angina pectoris, can also be used for myocardial infarction and other diseases.	Systemic damage: Allergic-like reactions, Anaphylactic shock, Cyanosis, Fever, Chills, Syncope etc. Respiratory system damage: Dyspnea, Chest tightness, Cough, Dyspnea with wheezing, Laryngeal edema etc. Cardiovascular system damage: Palpitations. Central and peripheral nervous system damage: Dizziness, Headache. Skin and its appendages damage: Skin rash, Pruritus. Gastrointestinal system damage:…	No relevant information collected.	0	0	0

## Sheet: Population-included diagnose
diagnosis(Chinese) in BMMID	diagnosis(English)
急性前壁心肌梗死	Acute anterior wall myocardial infarction
急性前壁非ST段抬高型心肌梗死	Acute anterior wall non ST-segment elevation myocardial infarction
急性前壁ST段抬高型心肌梗死	Acute anterior wall ST-segment elevation myocardial infarction
急性前间壁心肌梗死	Acute anteroseptal myocardial infarction
急性冠脉综合征	Acute coronary syndrome
急性广泛前壁高侧壁心肌梗死	Acute extensive anterior and high lateral wall myocardial infarction
急性广泛性前壁心肌梗死	Acute extensive anterior wall myocardial infarction
急性广泛前壁段抬高性心肌梗死	Acute extensive anterior wall ST-segment elevation myocardial infarction
急性高侧壁非ST段抬高型心肌梗死	Acute high lateral wall non ST-segment elevation myocardial infarction
急性下壁心肌梗死	Acute inferior wall myocardial infarction
急性下壁右室心肌梗死	Acute inferior wall myocardial infarction with right ventricular involvement
急性下后壁心肌梗死	Acute inferoposterior myocardial infarction
急性心肌梗死	Acute myocardial infarction
急性非ST段抬高型心肌梗死	Acute non ST-segment elevation myocardial infarction
急性ST抬高型心肌梗死	Acute ST-segment elevation myocardial infarction
前壁心肌梗死	Anterior wall myocardial infarction
前间壁心肌梗死	Anteroseptal myocardial infarction
心脏骤停	Cardiac arrest
心脑梗死	Cardioembolic stroke
心源性晕厥	Cardiogenic syncope
急性前壁心肌梗死恢复期	Convalescent phase of acute anterior wall myocardial infarction
急性心梗恢复期	Convalescent phase of acute myocardial infarction
冠心病搭桥	Coronary artery bypass grafting
冠心病	Coronary artery disease
冠脉支架置入术史	History of coronary stent implantation
下壁心肌梗塞	Inferior wall myocardial infarction
缺血性心肌病	Ischemic cardiomyopathy
心肌梗死	Myocardial infarction
陈旧性急性下壁梗死	Old acute inferior wall myocardial infarction
陈旧性前壁下壁心肌梗塞	Old anterior and inferior wall myocardial infarction
陈旧性前臂心肌梗死	Old anterior wall myocardial infarction
陈旧性前间壁心肌梗死	Old anteroseptal myocardial infarction
陈旧广泛前壁心肌梗死	Old extensive anterior wall myocardial infarction
陈旧性广泛前壁下壁高侧壁心肌梗死	Old extensive anterior, inferior, and high lateral wall myocardial infarction
陈旧性高侧壁正后壁心肌梗死	Old high lateral and true posterior wall myocardial infarction
陈旧性高侧壁心肌梗死	Old high lateral wall myocardial infarction
陈旧性下壁心梗	Old inferior wall myocardial infarction
陈旧性下壁后壁心肌梗死	Old inferoposterior myocardial infarction
陈旧性心肌梗死	Old myocardial infarction
陈旧性非ST段抬高型心肌梗死	Old non ST-segment elevation myocardial infarction
陈旧性后壁心肌梗死	Old posterior wall myocardial infarction
PTCA	Percutaneous transluminal coronary angioplasty
具有心脏起搏器状态	Presence of a cardiac pacemaker
冠脉支架植入状态	Presence of a coronary stent
右室心肌梗死	Right ventricular myocardial infarction
冠脉动脉旁路移植术后	Status post coronary artery bypass grafting
冠状动脉支架置入术后	Status post coronary stent implantation
主动脉支架置入术后	Status post endovascular aortic stent implantation
主动脉覆膜支架植入术后	Status post endovascular aortic stent-graft implantation
心肌梗塞支架术后	Status post myocardial infarction and coronary stent implantation
PCI术后	Status post percutaneous coronary intervention
经皮冠状动脉介入治疗后	Status post percutaneous coronary intervention (PCI)
冠状动脉粥样硬化支架置入术后	Status post percutaneous coronary intervention with stent implantation for coronary atherosclerosis
LAD支架植入术后	Status post percutaneous coronary intervention with stent implantation in the left anterior descending artery
LAD\RCA支架介入治疗术后	Status post percutaneous coronary intervention with stent implantation in the left anterior descending artery and right coronary artery
LCX支架介入治疗后	Status post percutaneous coronary intervention with stent implantation in the left circumflex artery
RCA支架置入术后	Status post percutaneous coronary intervention with stent implantation in the right coronary artery
经皮冠状动脉血管球囊血管成形术后	Status post percutaneous transluminal coronary angioplasty (PTCA)
右冠状动脉PTCA术后	Status post percutaneous transluminal coronary angioplasty (PTCA) of the right coronary artery
LAD球囊扩张术后	Status post percutaneous transluminal coronary angioplasty of the left anterior descending artery
人工心梗置换术后	Status post prosthetic heart valve replacement
ST段抬高型心肌梗死	ST-segment elevation myocardial infarction
正后壁心肌梗死	True posterior wall myocardial infarction
不稳定性心绞痛	unstable angina pectoris
急性基底节区脑梗死	Acute basal ganglia cerebral infarction
急性脑干梗死	Acute brainstem infarction
大脑动脉血栓性脑梗死(急性期)	Acute cerebral arterial thrombotic infarction
急性脑梗死	Acute cerebral infarction
急性脑梗死(双侧桥脑）	Acute cerebral infarction (bilateral pons)
急性脑梗死(低灌注)	Acute cerebral infarction (due to hypoperfusion)
急性脑梗死(广泛后循环)	Acute cerebral infarction (extensive posterior circulation)
急性脑梗死(额颞）	Acute cerebral infarction (frontotemporal lobe)
急性脑梗死(颈内动脉供血区域)	Acute cerebral infarction (internal carotid artery supply territory)
急性脑梗死(左侧大脑前动脉)	Acute cerebral infarction (left anterior cerebral artery)
急性脑梗死(左侧基底节区)	Acute cerebral infarction (left basal ganglia)
急性脑梗死(左侧半卵圆中心)	Acute cerebral infarction (left centrum semiovale)
急性脑梗死(左侧小脑半球)	Acute cerebral infarction (left cerebellar hemisphere)
急性脑梗死左大脑半球	Acute cerebral infarction (left cerebral hemisphere)
急性脑梗死(左侧放射冠)	Acute cerebral infarction (left corona radiata)
急性脑梗死(左侧额叶及右侧脑室前角)	Acute cerebral infarction (left frontal lobe and right anterior horn of lateral ventricle)
急性脑梗死(左侧额叶)	Acute cerebral infarction (left frontal lobe)
急性脑梗死(左侧额顶岛叶皮层)	Acute cerebral infarction (left fronto-parieto-insular cortex)
急性脑梗死(左侧岛叶）	Acute cerebral infarction (left insular lobe)
急性脑梗死(左侧颈内动脉系统)	Acute cerebral infarction (left internal carotid artery system)
急性脑梗死(左侧延髓)	Acute cerebral infarction (left medulla oblongata)
急性脑梗死(左侧中脑)	Acute cerebral infarction (left midbrain)
急性脑梗死(左脑室旁)	Acute cerebral infarction (left paraventricular region)
急性脑梗死(左侧顶叶)	Acute cerebral infarction (left parietal lobe)
急性脑梗死(左侧脑桥)	Acute cerebral infarction (left pons)
急性脑梗死(左侧中央前回)	Acute cerebral infarction (left precentral gyrus)
急性脑梗死(左侧颞顶枕叶)	Acute cerebral infarction (left temporo-parieto-occipital lobe)
急性脑梗死(左侧丘脑)	Acute cerebral infarction (left thalamus)
急性脑梗死(脑干新发)	Acute cerebral infarction (new brainstem infarction)
急性脑梗死(左小脑新发病灶)	Acute cerebral infarction (new focus in left cerebellum)
急性脑梗死(左侧基底节及放射冠新发梗死)	Acute cerebral infarction (new infarction in left basal ganglia and corona radiata)
急性脑梗死(脑桥)	Acute cerebral infarction (pons)
急性脑梗死(桥脑腔梗)	Acute cerebral infarction (pontine lacunar cerebral infarction)
急性脑梗死(右基底节放射冠)	Acute cerebral infarction (right basal ganglia and corona radiata)
急性脑梗死(右侧基底节区)	Acute cerebral infarction (right basal ganglia)
急性脑梗死(右侧半卵圆中心)	Acute cerebral infarction (right centrum semiovale)
急性脑梗死(右侧小脑)	Acute cerebral infarction (right cerebellum)
急性脑梗死(右侧放射冠区)	Acute cerebral infarction (right corona radiata region)
急性脑梗死(右侧额叶及放射冠)	Acute cerebral infarction (right frontal lobe and corona radiata)
急性脑梗死(右侧额）	Acute cerebral infarction (right frontal lobe)
急性脑梗死(右额顶叶)	Acute cerebral infarction (right frontoparietal lobe)
急性脑梗死(右侧颈内动脉系统)	Acute cerebral infarction (right internal carotid artery system)
急性脑梗死(右侧内分水岭区)	Acute cerebral infarction (right internal watershed region)
急性脑梗死(右侧枕叶)	Acute cerebral infarction (right occipital lobe)
急性脑梗死(右侧侧脑室旁及基底节区)	Acute cerebral infarction (right paraventricular and basal ganglia region)
急性脑梗死(右侧顶颞枕岛叶及右侧侧脑室后角旁)	Acute cerebral infarction (right parieto-temporo-occipito-insular lobe and right posterior horn of lateral ventricle)
急性脑梗死(右侧脑桥）	Acute cerebral infarction (right pons)
急性脑梗死(右侧颞叶)	Acute cerebral infarction (right temporal lobe)
急性脑梗死(右侧颞枕叶)	Acute cerebral infarction (right temporo-occipital lobe)
急性脑梗死(右侧颞枕岛叶)	Acute cerebral infarction (right temporo-occipito-insular lobe)
急性脑梗死(右侧丘脑)	Acute cerebral infarction (right thalamus)
急性脑梗死(丘脑)	Acute cerebral infarction (thalamus)
急性脑梗死伴出血	Acute cerebral infarction with hemorrhage
急性脑梗死伴渗血	Acute cerebral infarction with oozing hemorrhage
急性脑血管病脑梗死	Acute cerebrovascular disease
急性加重脑梗死	Acute exacerbated cerebral infarction
急性脑梗死(腔隙性)	Acute lacunar cerebral infarction
急性大面积脑梗死	Acute Large area cerebral infarction
急性大面积脑梗死(右侧枕叶)	Acute Large area cerebral infarction (right occipital lobe)
急性左侧脑干脑梗塞	Acute left brainstem infarction
左侧大脑半球急性脑梗塞	Acute left cerebral hemisphere infarction
左侧急性脑梗死	Acute left cerebral infarction
急性左侧大面积脑梗死(额顶叶）	Acute left Large area cerebral infarction (frontoparietal lobe)
急性左侧大面积脑梗死并出血	Acute left Large area cerebral infarction with hemorrhage
左侧延髓下部急性脑梗死	Acute left lower medulla oblongata cerebral infarction
左颞叶急性脑梗死	Acute left temporal lobe cerebral infarction
急性多发性脑梗死(右侧大脑半球)	Acute multiple cerebral infarction (right cerebral hemisphere)
急性多发腔隙性脑梗死	Acute multiple lacunar cerebral infarction
新发脑梗死急性期	Acute phase of new cerebral infarction
再发脑梗死急性期	Acute phase of recurrent cerebral infarction
急性进展性脑干梗死	Acute progressive brainstem infarction
急性脑梗死(进展型)	Acute progressive cerebral infarction
急性复发性脑梗死	Acute recurrent cerebral infarction
急性再发脑梗死(脑干)	Acute recurrent cerebral infarction (brainstem)
急性再发脑梗死(左侧小脑)	Acute recurrent cerebral infarction (left cerebellum)
右侧小脑急性腔隙性脑梗死	Acute right cerebellar lacunar cerebral infarction
右侧大脑半球急性脑梗死	Acute right cerebral hemisphere infarction
右侧大脑半球急性大面积脑梗死	Acute right cerebral hemisphere Large area infarction
急性右侧脑梗死	Acute right cerebral infarction
急性右额叶脑梗塞	Acute right frontal lobe infarction
急性右额顶叶脑梗死	Acute right frontoparietal lobe cerebral infarction
右侧大脑中动脉供血区急性脑梗死	Acute right middle cerebral artery territory infarction
右侧侧脑室旁急性脑梗塞	Acute right paraventricular infarction
双侧脑梗死	Bilateral cerebral infarction
双侧腔隙性脑梗死	Bilateral lacunar cerebral infarction
双侧多发脑梗死	Bilateral multiple cerebral infarction
脑干梗死	Brainstem infarction
脑干梗死(恢复期)	Brainstem infarction (convalescent phase)
心脑梗死	Cardiocerebral infarction
心源性脑梗死	Cardioembolic stroke
大脑动脉狭窄性脑梗死	Cerebral arterial stenotic infarction
大脑动脉血栓性脑梗死	Cerebral arterial thrombotic infarction
脑动脉硬化伴供血不全	Cerebral arteriosclerosis with insufficiency
脑栓塞	Cerebral embolism
脑梗死	Cerebral infarction
脑梗死(双侧基底节区)	Cerebral infarction (bilateral basal ganglia)
脑梗死(双侧大脑半球)	Cerebral infarction (bilateral cerebral hemispheres)
脑梗死(双侧额顶叶）	Cerebral infarction (bilateral frontoparietal lobes)
脑梗死(小脑)	Cerebral infarction (cerebellum)
脑梗死(脑动脉硬化)	Cerebral infarction (cerebral arteriosclerosis)
脑梗死(颈内动脉系统)	Cerebral infarction (internal carotid artery system)
脑梗死(左侧脑干)	Cerebral infarction (left brainstem)
脑梗死(左侧大脑半球及脑干)	Cerebral infarction (left cerebral hemisphere and brainstem)
脑梗死(左侧大脑半球)	Cerebral infarction (left cerebral hemisphere)
脑梗死(左侧额顶枕叶)	Cerebral infarction (left fronto-parieto-occipital lobe)
脑梗死(左侧海马区)	Cerebral infarction (left hippocampal region)
脑梗死(左侧颈内动脉系统)	Cerebral infarction (left internal carotid artery system)
脑梗死(左侧脑室旁)	Cerebral infarction (left paraventricular region)
脑梗死(左侧脑桥)	Cerebral infarction (left pons)
脑梗死(左侧颞顶岛叶)	Cerebral infarction (left temporo-parieto-insular lobe)
脑梗死(脑桥)	Cerebral infarction (pons)
脑梗死(右侧半卵园中心)	Cerebral infarction (right centrum semiovale)
脑梗死(右侧海马)	Cerebral infarction (right hippocampus)
脑梗死(右侧大脑中动脉供血区)	Cerebral infarction (right middle cerebral artery territory)
脑梗死(右侧顶叶)	Cerebral infarction (right parietal lobe)
脑梗死(右侧脑桥)	Cerebral infarction (right pons)
脑梗死(右侧丘脑）	Cerebral infarction (right thalamus)
脑梗死(椎基底动脉系统)	Cerebral infarction (vertebrobasilar artery system)
脑梗死(吞咽困难)	Cerebral infarction (with dysphagia)
脑动脉血栓形成引起的脑梗死	Cerebral infarction due to cerebral artery thrombosis
大动脉粥样硬化所致脑梗死	Cerebral infarction due to large artery atherosclerosis
入脑前动脉血栓形成引起的脑梗死	Cerebral infarction due to thrombosis of precerebral arteries
脑动脉未特指的闭塞或狭窄引起的脑梗死	Cerebral infarction due to unspecified occlusion or stenosis of cerebral arteries
入脑前动脉未特指的闭塞或狭窄引起的脑梗死	Cerebral infarction due to unspecified occlusion or stenosis of precerebral arteries
脑梗死伴出血	Cerebral infarction with hemorrhage
脑梗死并梗死后少量出血(亚急性期)	Cerebral infarction with minor hemorrhagic transformation (subacute phase)
脑梗死伴渗血	Cerebral infarction with oozing hemorrhage
脑缺血	Cerebral ischemia
脑缺血发作	Cerebral ischemic attack
脑血管供血不足	Cerebrovascular insufficiency
慢性脑供血不足	Chronic cerebral circulatory insufficiency
大脑动脉血栓性脑梗死(恢复期)	Convalescent phase of cerebral arterial thrombotic infarction
脑梗死恢复期	Convalescent phase of cerebral infarction
脑梗死恢复期(左侧放射冠)	Convalescent phase of cerebral infarction (left corona radiata)
脑梗死恢复期(左侧大脑中动脉)	Convalescent phase of cerebral infarction (left middle cerebral artery territory)
脑梗死恢复期(左侧侧脑室旁)	Convalescent phase of cerebral infarction (left paraventricular region)
脑梗死恢复期(左侧脑桥)	Convalescent phase of cerebral infarction (left pons)
脑梗死恢复期(右侧基底节)	Convalescent phase of cerebral infarction (right basal ganglia)
脑梗死恢复期(右侧大脑半球)	Convalescent phase of cerebral infarction (right cerebral hemisphere)
脑梗死恢复期(右侧额顶颞叶)	Convalescent phase of cerebral infarction (right fronto-parieto-temporal lobe)
脑梗死恢复期(右侧大脑中动脉)	Convalescent phase of cerebral infarction (right middle cerebral artery territory)
脑梗死恢复期(右侧顶叶)	Convalescent phase of cerebral infarction (right parietal lobe)
脑梗死恢复期(右侧颞顶叶)	Convalescent phase of cerebral infarction (right temporoparietal lobe)
脑梗死恢复期(言语障碍)	Convalescent phase of cerebral infarction (with speech disorder)
脑血管病(脑梗死)恢复期	Convalescent phase of cerebrovascular disease (cerebral infarction)
腔隙性脑梗死恢复期	Convalescent phase of lacunar cerebral infarction
大面积脑梗死恢复期	Convalescent phase of large-area cerebral infarction
多发脑梗死恢复期	Convalescent phase of multiple cerebral infarction
桥脑梗死恢复期(右侧)	Convalescent phase of pontine infarction (right)
再发脑梗死恢复期	Convalescent phase of recurrent cerebral infarction
脑梗死痴呆状态	Dementia due to cerebral infarction
额颞叶大脑皮层下脑梗死	Frontotemporal subcortical cerebral infarction
脑梗死后出血转化	Hemorrhagic transformation after cerebral infarction
脑梗病史	History of cerebral infarction
腔隙性脑梗史	History of lacunar cerebral infarction
缺血性脑血管病	Ischemic cerebrovascular disease
腔隙型脑梗死	lacunar cerebral infarction
腔隙性脑梗死(双侧基底节丘脑区)	lacunar cerebral infarction (bilateral basal ganglia and thalamus)
腔隙性脑梗死(双侧基底节区)	lacunar cerebral infarction (bilateral basal ganglia)
腔隙性脑梗死(右侧)	lacunar cerebral infarction (right)
大面积脑梗死	Large area cerebral infarction
大面积脑梗死(左侧小脑）	Large area cerebral infarction (left cerebellum)
大面积脑梗死(右侧大脑半球)	Large area cerebral infarction (right cerebral hemisphere)
大面积脑梗死(右颞枕)	Large area cerebral infarction (right temporo-occipital lobe)
大面积脑梗死伴出血转化	Large area cerebral infarction with hemorrhagic transformation
左侧基底节脑梗死	Left basal ganglia cerebral infarction
左侧基底节区腔隙性脑梗死	Left basal ganglia lacunar cerebral infarction
左侧大脑半球栓塞性脑梗死	Left cerebral hemisphere embolic infarction
左侧颈总动脉血栓形成	Left common carotid artery thrombosis
左侧放射冠脑梗死	Left corona radiata cerebral infarction
左额叶脑梗死	Left frontal lobe cerebral infarction
左侧额顶叶脑梗死	Left frontoparietal lobe cerebral infarction
左侧腔隙性脑梗塞	Left lacunar cerebral infarction
左侧中脑梗死	Left midbrain infarction
左侧大脑中动脉闭塞(支架植入术后)	Left middle cerebral artery occlusion (status post stent implantation)
左枕叶脑梗死	Left occipital lobe cerebral infarction
左侧颞叶脑梗死	Left temporal lobe cerebral infarction
左侧丘脑及内囊脑梗死	Left thalamic and internal capsule infarction
左侧丘脑脑梗死	Left thalamic infarction
左侧丘脑穿支动脉梗死	Left thalamic perforating artery infarction
多发性脑梗死	Multiple cerebral infarction
多发脑梗死(双侧基底节区)	Multiple cerebral infarction (bilateral basal ganglia)
脑梗死(右侧大脑半球多发)	Multiple cerebral infarction (right cerebral hemisphere)
多发脑梗死(右侧额颞叶）	Multiple cerebral infarction (right frontotemporal lobe)
多发性腔隙性脑梗	Multiple lacunar cerebral infarction
多发性陈旧性脑梗死	Multiple old cerebral infarction
新发脑梗死	New cerebral infarction
脑梗死(右侧放射冠新发)	New cerebral infarction (right corona radiata)
新发脑梗死(右侧额叶）	New cerebral infarction (right frontal lobe)
新发脑梗死(右侧颈内动脉系统)	New cerebral infarction (right internal carotid artery system)
腔隙性脑梗死(双侧放射冠新发)	New lacunar cerebral infarction (bilateral corona radiata)
脑梗死(左侧大脑半球大面积新发)	New Large area cerebral infarction (left cerebral hemisphere)
左侧丘脑新发脑梗死	New left thalamic cerebral infarction
陈旧性脑梗死	Old cerebral infarction
陈旧性腔隙性梗死	Old lacunar cerebral infarction
右侧侧脑室陈旧性脑梗	Old right paraventricular infarction
脑梗死后康复	Post-cerebral infarction rehabilitation
后循环缺血	Posterior circulation ischemia
脑梗死(进展性)	Progressive cerebral infarction
(顶叶)进展性卒中	Progressive stroke (parietal lobe)
脑梗死复发	Recurrence of cerebral infarction
再发脑梗死	Recurrent cerebral infarction
右颈动脉支架植入术后再狭窄	Restenosis after right carotid artery stent implantation
右基底节区及桥脑基底节脑梗死	Right basal ganglia and pontine infarction
右侧基底节区脑梗死	Right basal ganglia cerebral infarction
右侧基底节腔隙型脑梗死	Right basal ganglia lacunar cerebral infarction
右侧小脑半球脑梗死	Right cerebellar hemisphere infarction
右侧大脑半球脑梗死	Right cerebral hemisphere infarction
右侧脑梗死	Right cerebral infarction
右侧额叶脑梗死	Right frontal lobe cerebral infarction
右侧内分水岭脑梗死	Right internal watershed cerebral infarction
右侧大面积脑梗死	Right Large area cerebral infarction
右侧大脑中动脉支架取栓	Right middle cerebral artery stent thrombectomy
右侧枕叶及小脑半球腔隙性脑梗死	Right occipital lobe and cerebellar hemisphere lacunar cerebral infarction
右侧脑室体旁脑梗死	Right paraventricular infarction
脑梗死后遗症	Sequelae of cerebral infarction
脑梗死后遗症	Sequelae of cerebral infarction
脑梗死后遗症(左侧肢体活动不利)	Sequelae of cerebral infarction (with left limb motor dysfunction)
脑血栓后遗症	Sequelae of cerebral thrombosis
脑血管病后遗症	Sequelae of cerebrovascular disease
腔隙性脑梗死后遗症	Sequelae of lacunar cerebral infarction
再发脑梗死后遗症期	Sequelae phase of recurrent cerebral infarction
重度脑梗死	Severe cerebral infarction
左侧颈动脉重度狭窄(支架术后)	Severe left carotid artery stenosis (status post stenting)
重症脑梗死后遗症	Severe sequelae of cerebral infarction
基底动脉支架术后	Status post basilar artery stenting
颈动脉支架植入术后状态	Status post carotid artery stent implantation
颈动脉血栓支架术后	Status post carotid artery thrombus stenting
左侧颈动脉支架置入术后	Status post left carotid artery stent implantation
左侧颈总动脉支架植入术后	Status post left common carotid artery stent implantation
左侧颈内动脉支架植入术后	Status post left internal carotid artery stent implantation
急性脑梗死左颈内支架术后	Status post left internal carotid stenting
左锁骨下动脉支架植入术后	Status post left subclavian artery stent implantation
右侧颈动脉及左侧锁骨下动脉支架术后	Status post right carotid artery and left subclavian artery stenting
右侧颈动脉支架植入术后	Status post right carotid artery stent implantation
锁骨下动脉支架植入术后状态	Status post subclavian artery stent implantation
锁骨动脉支架术后	Status post subclavian artery stenting
卒中	Stroke
脑梗死(亚急性)	Subacute cerebral infarction
亚急性脑梗死(多发腔隙性脑梗死)	Subacute cerebral infarction (multiple lacunar cerebral infarctions)
亚急性多发性脑梗死	Subacute multiple cerebral infarction
锁骨下动脉狭窄	Subclavian artery stenosis
基底动脉尖综合征	Top of the basilar syndrome
短暂性脑供血不足	Transient cerebral circulatory insufficiency
短暂性脑缺血	Transient cerebral ischemia
短暂性脑缺血(颈内动脉系统)	Transient cerebral ischemia (internal carotid artery system)
短暂性脑缺血性发作	Transient ischemic attack
右侧侧脑室后角旁短暂性脑缺血发作	Transient ischemic attack adjacent to right posterior horn of lateral ventricle
椎基底动脉供血不足	Vertebrobasilar insufficiency

## Sheet: Primary Outcome-MACCE
diagnosis(Chinese) in BMMID	diagnosis(English)
急性前壁心肌梗死	Acute anterior wall myocardial infarction
急性前壁非ST段抬高型心肌梗死	Acute anterior wall non ST-segment elevation myocardial infarction
急性前壁ST段抬高型心肌梗死	Acute anterior wall ST-segment elevation myocardial infarction
急性前间壁心肌梗死	Acute anteroseptal myocardial infarction
急性基底节区脑梗死	Acute basal ganglia cerebral infarction
急性脑干梗死	Acute brainstem infarction
大脑动脉血栓性脑梗死(急性期)	Acute cerebral arterial thrombotic infarction
急性脑梗死	Acute cerebral infarction
急性脑梗死(双侧桥脑）	Acute cerebral infarction (bilateral pons)
急性脑梗死(低灌注)	Acute cerebral infarction (due to hypoperfusion)
急性脑梗死(广泛后循环)	Acute cerebral infarction (extensive posterior circulation)
急性脑梗死(额颞）	Acute cerebral infarction (frontotemporal lobe)
急性脑梗死(颈内动脉供血区域)	Acute cerebral infarction (internal carotid artery supply territory)
急性脑梗死(左侧大脑前动脉)	Acute cerebral infarction (left anterior cerebral artery)
急性脑梗死(左侧基底节区)	Acute cerebral infarction (left basal ganglia)
急性脑梗死(左侧半卵圆中心)	Acute cerebral infarction (left centrum semiovale)
急性脑梗死(左侧小脑半球)	Acute cerebral infarction (left cerebellar hemisphere)
急性脑梗死左大脑半球	Acute cerebral infarction (left cerebral hemisphere)
急性脑梗死(左侧放射冠)	Acute cerebral infarction (left corona radiata)
急性脑梗死(左侧额叶及右侧脑室前角)	Acute cerebral infarction (left frontal lobe and right anterior horn of lateral ventricle)
急性脑梗死(左侧额叶)	Acute cerebral infarction (left frontal lobe)
急性脑梗死(左侧额顶岛叶皮层)	Acute cerebral infarction (left fronto-parieto-insular cortex)
急性脑梗死(左侧岛叶）	Acute cerebral infarction (left insular lobe)
急性脑梗死(左侧颈内动脉系统)	Acute cerebral infarction (left internal carotid artery system)
急性脑梗死(左侧延髓)	Acute cerebral infarction (left medulla oblongata)
急性脑梗死(左侧中脑)	Acute cerebral infarction (left midbrain)
急性脑梗死(左脑室旁)	Acute cerebral infarction (left paraventricular region)
急性脑梗死(左侧顶叶)	Acute cerebral infarction (left parietal lobe)
急性脑梗死(左侧脑桥)	Acute cerebral infarction (left pons)
急性脑梗死(左侧中央前回)	Acute cerebral infarction (left precentral gyrus)
急性脑梗死(左侧颞顶枕叶)	Acute cerebral infarction (left temporo-parieto-occipital lobe)
急性脑梗死(左侧丘脑)	Acute cerebral infarction (left thalamus)
急性脑梗死(脑干新发)	Acute cerebral infarction (new brainstem infarction)
急性脑梗死(左小脑新发病灶)	Acute cerebral infarction (new focus in left cerebellum)
急性脑梗死(左侧基底节及放射冠新发梗死)	Acute cerebral infarction (new infarction in left basal ganglia and corona radiata)
急性脑梗死(脑桥)	Acute cerebral infarction (pons)
急性脑梗死(桥脑腔梗)	Acute cerebral infarction (pontine lacunar cerebral infarction)
急性脑梗死(右基底节放射冠)	Acute cerebral infarction (right basal ganglia and corona radiata)
急性脑梗死(右侧基底节区)	Acute cerebral infarction (right basal ganglia)
急性脑梗死(右侧半卵圆中心)	Acute cerebral infarction (right centrum semiovale)
急性脑梗死(右侧小脑)	Acute cerebral infarction (right cerebellum)
急性脑梗死(右侧放射冠区)	Acute cerebral infarction (right corona radiata region)
急性脑梗死(右侧额叶及放射冠)	Acute cerebral infarction (right frontal lobe and corona radiata)
急性脑梗死(右侧额）	Acute cerebral infarction (right frontal lobe)
急性脑梗死(右额顶叶)	Acute cerebral infarction (right frontoparietal lobe)
急性脑梗死(右侧颈内动脉系统)	Acute cerebral infarction (right internal carotid artery system)
急性脑梗死(右侧内分水岭区)	Acute cerebral infarction (right internal watershed region)
急性脑梗死(右侧枕叶)	Acute cerebral infarction (right occipital lobe)
急性脑梗死(右侧侧脑室旁及基底节区)	Acute cerebral infarction (right paraventricular and basal ganglia region)
急性脑梗死(右侧顶颞枕岛叶及右侧侧脑室后角旁)	Acute cerebral infarction (right parieto-temporo-occipito-insular lobe and right posterior horn of lateral ventricle)
急性脑梗死(右侧脑桥）	Acute cerebral infarction (right pons)
急性脑梗死(右侧颞叶)	Acute cerebral infarction (right temporal lobe)
急性脑梗死(右侧颞枕叶)	Acute cerebral infarction (right temporo-occipital lobe)
急性脑梗死(右侧颞枕岛叶)	Acute cerebral infarction (right temporo-occipito-insular lobe)
急性脑梗死(右侧丘脑)	Acute cerebral infarction (right thalamus)
急性脑梗死(丘脑)	Acute cerebral infarction (thalamus)
急性脑梗死伴出血	Acute cerebral infarction with hemorrhage
急性脑梗死伴渗血	Acute cerebral infarction with oozing hemorrhage
急性脑血管病脑梗死	Acute cerebrovascular disease
急性冠脉综合征	Acute coronary syndrome
急性加重脑梗死	Acute exacerbated cerebral infarction
急性广泛前壁高侧壁心肌梗死	Acute extensive anterior and high lateral wall myocardial infarction
急性广泛性前壁心肌梗死	Acute extensive anterior wall myocardial infarction
急性广泛前壁段抬高性心肌梗死	Acute extensive anterior wall ST-segment elevation myocardial infarction
急性高侧壁非ST段抬高型心肌梗死	Acute high lateral wall non ST-segment elevation myocardial infarction
急性下壁心肌梗死	Acute inferior wall myocardial infarction
急性下壁右室心肌梗死	Acute inferior wall myocardial infarction with right ventricular involvement
急性下后壁心肌梗死	Acute inferoposterior myocardial infarction
急性脑梗死(腔隙性)	Acute lacunar cerebral infarction
急性大面积脑梗死	Acute Large area cerebral infarction
急性大面积脑梗死(右侧枕叶)	Acute Large area cerebral infarction (right occipital lobe)
急性左侧脑干脑梗塞	Acute left brainstem infarction
左侧大脑半球急性脑梗塞	Acute left cerebral hemisphere infarction
左侧急性脑梗死	Acute left cerebral infarction
急性左侧大面积脑梗死(额顶叶）	Acute left Large area cerebral infarction (frontoparietal lobe)
急性左侧大面积脑梗死并出血	Acute left Large area cerebral infarction with hemorrhage
左侧延髓下部急性脑梗死	Acute left lower medulla oblongata cerebral infarction
左颞叶急性脑梗死	Acute left temporal lobe cerebral infarction
急性多发性脑梗死(右侧大脑半球)	Acute multiple cerebral infarction (right cerebral hemisphere)
急性多发腔隙性脑梗死	Acute multiple lacunar cerebral infarction
急性心肌梗死	Acute myocardial infarction
急性非ST段抬高型心肌梗死	Acute non ST-segment elevation myocardial infarction
新发脑梗死急性期	Acute phase of new cerebral infarction
再发脑梗死急性期	Acute phase of recurrent cerebral infarction
急性进展性脑干梗死	Acute progressive brainstem infarction
急性脑梗死(进展型)	Acute progressive cerebral infarction
急性复发性脑梗死	Acute recurrent cerebral infarction
急性再发脑梗死(脑干)	Acute recurrent cerebral infarction (brainstem)
急性再发脑梗死(左侧小脑)	Acute recurrent cerebral infarction (left cerebellum)
右侧小脑急性腔隙性脑梗死	Acute right cerebellar lacunar cerebral infarction
右侧大脑半球急性脑梗死	Acute right cerebral hemisphere infarction
右侧大脑半球急性大面积脑梗死	Acute right cerebral hemisphere Large area infarction
急性右侧脑梗死	Acute right cerebral infarction
急性右额叶脑梗塞	Acute right frontal lobe infarction
急性右额顶叶脑梗死	Acute right frontoparietal lobe cerebral infarction
右侧大脑中动脉供血区急性脑梗死	Acute right middle cerebral artery territory infarction
右侧侧脑室旁急性脑梗塞	Acute right paraventricular infarction
急性ST抬高型心肌梗死	Acute ST-segment elevation myocardial infarction
前壁心肌梗死	Anterior wall myocardial infarction
前间壁心肌梗死	Anteroseptal myocardial infarction
双侧脑梗死	Bilateral cerebral infarction
双侧腔隙性脑梗死	Bilateral lacunar cerebral infarction
双侧多发脑梗死	Bilateral multiple cerebral infarction
脑干梗死	Brainstem infarction
心脏骤停	Cardiac arrest
心脑梗死	Cardiocerebral infarction
心脑梗死	Cardioembolic stroke
心源性脑梗死	Cardioembolic stroke
心源性晕厥	Cardiogenic syncope
大脑动脉狭窄性脑梗死	Cerebral arterial stenotic infarction
大脑动脉血栓性脑梗死	Cerebral arterial thrombotic infarction
脑动脉硬化伴供血不全	Cerebral arteriosclerosis with insufficiency
脑栓塞	Cerebral embolism
脑梗死	Cerebral infarction
脑梗死(双侧基底节区)	Cerebral infarction (bilateral basal ganglia)
脑梗死(双侧大脑半球)	Cerebral infarction (bilateral cerebral hemispheres)
脑梗死(双侧额顶叶）	Cerebral infarction (bilateral frontoparietal lobes)
脑梗死(小脑)	Cerebral infarction (cerebellum)
脑梗死(脑动脉硬化)	Cerebral infarction (cerebral arteriosclerosis)
脑梗死(颈内动脉系统)	Cerebral infarction (internal carotid artery system)
脑梗死(左侧脑干)	Cerebral infarction (left brainstem)
脑梗死(左侧大脑半球及脑干)	Cerebral infarction (left cerebral hemisphere and brainstem)
脑梗死(左侧大脑半球)	Cerebral infarction (left cerebral hemisphere)
脑梗死(左侧额顶枕叶)	Cerebral infarction (left fronto-parieto-occipital lobe)
脑梗死(左侧海马区)	Cerebral infarction (left hippocampal region)
脑梗死(左侧颈内动脉系统)	Cerebral infarction (left internal carotid artery system)
脑梗死(左侧脑室旁)	Cerebral infarction (left paraventricular region)
脑梗死(左侧脑桥)	Cerebral infarction (left pons)
脑梗死(左侧颞顶岛叶)	Cerebral infarction (left temporo-parieto-insular lobe)
脑梗死(脑桥)	Cerebral infarction (pons)
脑梗死(右侧半卵园中心)	Cerebral infarction (right centrum semiovale)
脑梗死(右侧海马)	Cerebral infarction (right hippocampus)
脑梗死(右侧大脑中动脉供血区)	Cerebral infarction (right middle cerebral artery territory)
脑梗死(右侧顶叶)	Cerebral infarction (right parietal lobe)
脑梗死(右侧脑桥)	Cerebral infarction (right pons)
脑梗死(右侧丘脑）	Cerebral infarction (right thalamus)
脑梗死(椎基底动脉系统)	Cerebral infarction (vertebrobasilar artery system)
脑梗死(吞咽困难)	Cerebral infarction (with dysphagia)
脑动脉血栓形成引起的脑梗死	Cerebral infarction due to cerebral artery thrombosis
大动脉粥样硬化所致脑梗死	Cerebral infarction due to large artery atherosclerosis
入脑前动脉血栓形成引起的脑梗死	Cerebral infarction due to thrombosis of precerebral arteries
脑动脉未特指的闭塞或狭窄引起的脑梗死	Cerebral infarction due to unspecified occlusion or stenosis of cerebral arteries
入脑前动脉未特指的闭塞或狭窄引起的脑梗死	Cerebral infarction due to unspecified occlusion or stenosis of precerebral arteries
脑梗死伴出血	Cerebral infarction with hemorrhage
脑梗死并梗死后少量出血(亚急性期)	Cerebral infarction with minor hemorrhagic transformation (subacute phase)
脑梗死伴渗血	Cerebral infarction with oozing hemorrhage
脑缺血	Cerebral ischemia
脑缺血发作	Cerebral ischemic attack
脑血管供血不足	Cerebrovascular insufficiency
慢性脑供血不足	Chronic cerebral circulatory insufficiency
冠心病	Coronary artery disease
额颞叶大脑皮层下脑梗死	Frontotemporal subcortical cerebral infarction
脑梗死后出血转化	Hemorrhagic transformation after cerebral infarction
下壁心肌梗塞	Inferior wall myocardial infarction
缺血性心肌病	Ischemic cardiomyopathy
缺血性脑血管病	Ischemic cerebrovascular disease
腔隙型脑梗死	lacunar cerebral infarction
腔隙性脑梗死(双侧基底节丘脑区)	lacunar cerebral infarction (bilateral basal ganglia and thalamus)
腔隙性脑梗死(双侧基底节区)	lacunar cerebral infarction (bilateral basal ganglia)
腔隙性脑梗死(右侧)	lacunar cerebral infarction (right)
大面积脑梗死	Large area cerebral infarction
大面积脑梗死(左侧小脑）	Large area cerebral infarction (left cerebellum)
大面积脑梗死(右侧大脑半球)	Large area cerebral infarction (right cerebral hemisphere)
大面积脑梗死(右颞枕)	Large area cerebral infarction (right temporo-occipital lobe)
大面积脑梗死伴出血转化	Large area cerebral infarction with hemorrhagic transformation
左侧基底节脑梗死	Left basal ganglia cerebral infarction
左侧基底节区腔隙性脑梗死	Left basal ganglia lacunar cerebral infarction
左侧大脑半球栓塞性脑梗死	Left cerebral hemisphere embolic infarction
左侧颈总动脉血栓形成	Left common carotid artery thrombosis
左侧放射冠脑梗死	Left corona radiata cerebral infarction
左额叶脑梗死	Left frontal lobe cerebral infarction
左侧额顶叶脑梗死	Left frontoparietal lobe cerebral infarction
左侧腔隙性脑梗塞	Left lacunar cerebral infarction
左侧中脑梗死	Left midbrain infarction
左枕叶脑梗死	Left occipital lobe cerebral infarction
左侧颞叶脑梗死	Left temporal lobe cerebral infarction
左侧丘脑及内囊脑梗死	Left thalamic and internal capsule infarction
左侧丘脑脑梗死	Left thalamic infarction
左侧丘脑穿支动脉梗死	Left thalamic perforating artery infarction
多发性脑梗死	Multiple cerebral infarction
多发脑梗死(双侧基底节区)	Multiple cerebral infarction (bilateral basal ganglia)
脑梗死(右侧大脑半球多发)	Multiple cerebral infarction (right cerebral hemisphere)
多发脑梗死(右侧额颞叶）	Multiple cerebral infarction (right frontotemporal lobe)
多发性腔隙性脑梗	Multiple lacunar cerebral infarction
心肌梗死	Myocardial infarction
新发脑梗死	New cerebral infarction
脑梗死(右侧放射冠新发)	New cerebral infarction (right corona radiata)
新发脑梗死(右侧额叶）	New cerebral infarction (right frontal lobe)
新发脑梗死(右侧颈内动脉系统)	New cerebral infarction (right internal carotid artery system)
腔隙性脑梗死(双侧放射冠新发)	New lacunar cerebral infarction (bilateral corona radiata)
脑梗死(左侧大脑半球大面积新发)	New Large area cerebral infarction (left cerebral hemisphere)
左侧丘脑新发脑梗死	New left thalamic cerebral infarction
后循环缺血	Posterior circulation ischemia
具有心脏起搏器状态	Presence of a cardiac pacemaker
脑梗死(进展性)	Progressive cerebral infarction
(顶叶)进展性卒中	Progressive stroke (parietal lobe)
脑梗死复发	Recurrence of cerebral infarction
再发脑梗死	Recurrent cerebral infarction
右基底节区及桥脑基底节脑梗死	Right basal ganglia and pontine infarction
右侧基底节区脑梗死	Right basal ganglia cerebral infarction
右侧基底节腔隙型脑梗死	Right basal ganglia lacunar cerebral infarction
右侧小脑半球脑梗死	Right cerebellar hemisphere infarction
右侧大脑半球脑梗死	Right cerebral hemisphere infarction
右侧脑梗死	Right cerebral infarction
右侧额叶脑梗死	Right frontal lobe cerebral infarction
右侧内分水岭脑梗死	Right internal watershed cerebral infarction
右侧大面积脑梗死	Right Large area cerebral infarction
右侧枕叶及小脑半球腔隙性脑梗死	Right occipital lobe and cerebellar hemisphere lacunar cerebral infarction
右侧脑室体旁脑梗死	Right paraventricular infarction
右室心肌梗死	Right ventricular myocardial infarction
脑梗死后遗症	Sequelae of cerebral infarction
重度脑梗死	Severe cerebral infarction
急性脑梗死左颈内支架术后	Status post left internal carotid stenting
卒中	Stroke
ST段抬高型心肌梗死	ST-segment elevation myocardial infarction
脑梗死(亚急性)	Subacute cerebral infarction
亚急性脑梗死(多发腔隙性脑梗死)	Subacute cerebral infarction (multiple lacunar cerebral infarctions)
亚急性多发性脑梗死	Subacute multiple cerebral infarction
锁骨下动脉狭窄	Subclavian artery stenosis
基底动脉尖综合征	Top of the basilar syndrome
短暂性脑供血不足	Transient cerebral circulatory insufficiency
短暂性脑缺血	Transient cerebral ischemia
短暂性脑缺血(颈内动脉系统)	Transient cerebral ischemia (internal carotid artery system)
短暂性脑缺血性发作	Transient ischemic attack
右侧侧脑室后角旁短暂性脑缺血发作	Transient ischemic attack adjacent to right posterior horn of lateral ventricle
正后壁心肌梗死	True posterior wall myocardial infarction
不稳定性心绞痛	unstable angina pectoris
椎基底动脉供血不足	Vertebrobasilar insufficiency

## Sheet: Secondary OutcomeBleeding event
diagnosis(Chinese) in BMMID	diagnosis(English)
腹痛并便血	Abdominal pain with hematochezia
急性脑梗死并出血破入脑室	Acute cerebral infarction with hemorrhage ruptured into the ventricle
急性脑梗死左额叶出血	Acute cerebral infarction with left frontal lobe hemorrhage
急性脑梗死伴渗血	Acute cerebral infarction with oozing hemorrhage
急性十二指肠溃疡伴出血	Acute duodenal ulcer with hemorrhage
急性胃粘膜损伤出血	Acute gastric mucosal injury with hemorrhage
急性胃粘膜病变伴出血	Acute gastric mucosal lesion with hemorrhage
急性消化道出血	Acute gastrointestinal hemorrhage
急性胃肠道出血	Acute gastrointestinal hemorrhage
胃肠炎(出血性)(急性)	Acute Hemorrhagic Gastroenteritis
急性大面积脑梗死合并出血	Acute large-area cerebral infarction with hemorrhage
急性左侧大面积脑梗死并出血	Acute left large-area cerebral infarction with hemorrhage
急性下消化道出血	Acute lower gastrointestinal hemorrhage
急性非创伤性硬膜下出血	Acute non-traumatic subdural hemorrhage
急性应激性溃疡出血	Acute stress ulcer hemorrhage
急性上消化道出血	Acute upper gastrointestinal hemorrhage
主动脉壁间血肿	Aortic intramural hematoma
双侧慢性硬膜下血肿	Bilateral chronic subdural hematoma
双侧额颞顶枕慢性硬膜下血肿	Bilateral frontotemporoparietooccipital chronic subdural hematoma
双侧额颞顶枕膜下血肿	Bilateral frontotemporoparietooccipital subdural hematoma
脑干出血	Brainstem hemorrhage
小脑出血	Cerebellar hemorrhage
脑梗死合并出血	Cerebral infarction with hemorrhage
脑梗死伴出血	Cerebral infarction with hemorrhage
脑梗死伴渗血	Cerebral infarction with oozing hemorrhage
脑梗塞硬膜下血肿	Cerebral infarction with subdural hematoma
慢性萎缩性胃炎伴粘膜出血	Chronic atrophic gastritis with mucosal hemorrhage
慢性胃出血	Chronic gastric hemorrhage
慢性胃溃疡伴出血	Chronic gastric ulcer with hemorrhage
慢性胃炎并出血	Chronic gastritis with hemorrhage
慢性消化道出血	Chronic gastrointestinal hemorrhage
慢性血尿	Chronic hematuria
慢性非创伤性硬模下血肿	Chronic non-traumatic subdural hematoma
慢性硬膜下血肿	Chronic subdural hematoma
慢性上消化道出血	Chronic upper gastrointestinal hemorrhage
结肠黑便	Colonic melena
复合性溃疡伴出血	Composite ulcer with hemorrhage
结膜出血	Conjunctival hemorrhage
结膜出血	Conjunctival hemorrhage
结膜炎出血	Conjunctivitis with hemorrhage
皮肤瘀斑	Cutaneous ecchymosis
皮肤出血	Cutaneous hemorrhage
消化系溃疡伴出血	Digestive ulcer with hemorrhage
十二指肠球部溃疡伴出血	Duodenal bulbar ulcer with hemorrhage
十二指肠溃疡伴出血	Duodenal ulcer with hemorrhage
十二指肠溃疡多次出血	Duodenal ulcer with recurrent hemorrhage
瘀斑	Ecchymosis
鼻衄	Epistaxis
鼻出血	Epistaxis
食管静脉出血	Esophageal variceal hemorrhage
大便潜血	Fecal occult blood
第四脑室出血	Fourth ventricle hemorrhage
额顶叶脑出血	Frontoparietal lobe intracerebral hemorrhage
额顶枕叶脑出血	Frontoparietooccipital lobe intracerebral hemorrhage
眼底出血	Fundal hemorrhage
胃癌伴出血	Gastric carcinoma with hemorrhage
胃出血	Gastric hemorrhage
胃粘膜病变伴急性出血	Gastric mucosal lesion with acute hemorrhage
胃溃疡合并出血	Gastric ulcer with hemorrhage
胃十二指肠溃疡伴出血	Gastroduodenal ulcer with hemorrhage
消化道出血	Gastrointestinal hemorrhage
消化道粘膜损伤出血	Gastrointestinal mucosal injury with hemorrhage
消化道溃疡伴出血	Gastrointestinal ulcer with hemorrhage
牙龈出血	Gingival hemorrhage
血便	Hematochezia
便血	Hematochezia
瘀血肿痛	Hematoma with swelling and pain
血尿	Hematuria
尿血	Hematuria
血尿综合征	Hematuria syndrome
出血	Hemorrhage
出血	Hemorrhage
出血性脑梗死	Hemorrhagic cerebral infarction
出血性疾病	Hemorrhagic disorder
出血性外痔	Hemorrhagic external hemorrhoids
出血性胃炎	Hemorrhagic gastritis
出血性青光眼	Hemorrhagic glaucoma
出血性痔	Hemorrhagic hemorrhoids
出血性内痔	Hemorrhagic internal hemorrhoids
心包积液(血性)	Hemorrhagic pericardial effusion
出血性视网膜病	Hemorrhagic retinopathy
出血性视网膜病	Hemorrhagic retinopathy
出血中风病	Hemorrhagic stroke
出血性转化	Hemorrhagic transformation
脑梗死后出血转化	Hemorrhagic transformation after cerebral infarction
左基底节区梗死后出血	Hemorrhagic transformation of left basal ganglia infarction
痔疮出血	Hemorrhoidal hemorrhage
鼻出血及便血史	History of epistaxis and hematochezia
高血压性脑出血	Hypertensive intracerebral hemorrhage
肠道憩室并出血	Intestinal diverticulum with hemorrhage
脑内血肿	Intracerebral hematoma
脑出血	Intracerebral hemorrhage
脑出血破入脑室	Intracerebral hemorrhage ruptured into the ventricle
脑出血非创伤性硬膜下出血	Intracerebral hemorrhage with non-traumatic subdural hemorrhage
脑室积血	Intraventricular hematoma
脑室出血	Intraventricular hemorrhage
缺血性肠病伴出血	Ischemic bowel disease with hemorrhage
大面积脑梗死伴出血转化	Large-area cerebral infarction with hemorrhagic transformation
左侧基底节区脑出血	Left basal ganglia intracerebral hemorrhage
左侧基底节区脑出血破入脑室	Left basal ganglia intracerebral hemorrhage ruptured into the ventricle
左小腿血肿	Left calf hematoma
左侧大脑半球硬膜下亚急性期血肿	Left cerebral hemisphere subacute subdural hematoma
左侧额颞叶脑出血	Left frontotemporal intracerebral hemorrhage
左侧额颞顶慢性硬模下血肿	Left frontotemporoparietal chronic subdural hematoma
左眼底出血	Left fundal hemorrhage
左眼黄斑出血	Left macular hemorrhage
左枕叶出血破入脑室	Left occipital lobe hemorrhage ruptured into the ventricle
左眼周皮肤软组织占位出血	Left periorbital skin and soft tissue space-occupying hemorrhage
左眼球结膜下出血	Left subconjunctival hemorrhage
左眼脉络膜上腔出血	Left suprachoroidal hemorrhage
左大腿血肿	Left thigh hematoma
肝硬化合并消化道出血	Liver cirrhosis with gastrointestinal hemorrhage
下消化道出血	Lower gastrointestinal hemorrhage
肉眼血尿	Macroscopic hematuria
黄斑出血	Macular hemorrhage
贲门粘膜撕裂出血	Mallory-Weiss tear with hemorrhage
黑便	Melena
镜下血尿	Microscopic hematuria
混合痔(出血感染)	Mixed hemorrhoids (hemorrhage and infection)
混合痔伴出血	Mixed hemorrhoids with hemorrhage
十二指肠球部多发溃疡伴出血	Multiple duodenal bulbar ulcers with hemorrhage
多个脑室出血	Multiple intraventricular hemorrhage
鼻腔出血	Nasal cavity hemorrhage
鼻咽部出血	Nasopharyngeal hemorrhage
非创伤性脑内血肿	Non-traumatic intracerebral hematoma
非创伤性硬膜下血肿	Non-traumatic subdural hematoma
枕叶出血	Occipital lobe hemorrhage
尿潜血	Occult hematuria
渗血	Oozing hemorrhage
口腔出血	Oral hemorrhage
其他脑内出血	Other intracerebral hemorrhage
消化性出血	Peptic hemorrhage
消化性溃疡伴出血	Peptic ulcer with hemorrhage
牙周病伴出血	Periodontal disease with hemorrhage
持续性血尿	Persistent hematuria
出血斑点	Petechiae
便潜血阳性	Positive fecal occult blood
绝经后阴道出血	Postmenopausal vaginal hemorrhage
拔牙术后出血	Post-tooth extraction hemorrhage
肺部出血	Pulmonary hemorrhage
紫癜	Purpura
幽门管溃疡伴出血	Pyloric channel ulcer with hemorrhage
直肠癌伴出血	Rectal carcinoma with hemorrhage
直肠出血	Rectal hemorrhage
反复性血尿	Recurrent hematuria
反复痔疮出血	Recurrent hemorrhoidal hemorrhage
反复便潜血阳性	Recurrent positive fecal occult blood
呼吸道出血	Respiratory tract hemorrhage
视网膜出血	Retinal hemorrhage
右侧基底节区脑出血	Right basal ganglia intracerebral hemorrhage
右侧额部血肿	Right frontal hematoma
右侧额颞部急性硬膜下血肿	Right frontotemporal acute subdural hematoma
右侧额颞顶亚急性硬膜下血肿	Right frontotemporoparietal subacute subdural hematoma
右眼底动脉出血	Right fundal artery hemorrhage
右髋部血肿	Right hip hematoma
右岛叶微出血	Right insular microhemorrhage
右膝血肿	Right knee hematoma
右大腿外侧血肿	Right lateral thigh hematoma
右眼动脉出血	Right ophthalmic artery hemorrhage
右侧顶叶脑出血	Right parietal lobe intracerebral hemorrhage
右眼球结膜下出血	Right subconjunctival hemorrhage
右侧丘脑出血破入脑室	Right thalamic hemorrhage ruptured into the ventricle
右眼玻璃体出血	Right vitreous hemorrhage
腹主动脉瘤破裂	Ruptured abdominal aortic aneurysm
食管静脉曲张破裂出血	Ruptured esophageal variceal hemorrhage
食管胃底静脉曲张破裂出血	Ruptured esophagogastric variceal hemorrhage
胃底静脉曲张破裂出血	Ruptured gastric fundal variceal hemorrhage
颅内动脉瘤破裂出血	Ruptured intracranial aneurysm with hemorrhage
头皮血肿	Scalp hematoma
头皮血肿	Scalp hematoma
脑出血后遗症	Sequelae of intracerebral hemorrhage
自发脑内血肿	Spontaneous intracerebral hematoma
自发性脑出血	Spontaneous intracerebral hemorrhage
自发性脑室出血	Spontaneous intraventricular hemorrhage
自发性蛛网膜下腔出血	Spontaneous subarachnoid hemorrhage
应激性溃疡出血	Stress ulcer hemorrhage
应激性溃疡并上消化道出血	Stress ulcer with upper gastrointestinal hemorrhage
亚急性非创伤性硬膜下血肿	Subacute non-traumatic subdural hematoma
亚急性硬膜下血肿	Subacute subdural hematoma
亚急性硬膜下血肿(左额颞顶枕)	Subacute subdural hematoma (left frontotemporoparietooccipital)
蛛网膜下腔出血	Subarachnoid hemorrhage
结膜下出血	Subconjunctival hemorrhage
皮下瘀斑	Subcutaneous ecchymosis
皮下血肿	Subcutaneous hematoma
皮下出血	Subcutaneous hemorrhage
硬膜下血肿	Subdural hematoma
硬膜下出血	Subdural hemorrhage
颞叶出血	Temporal lobe hemorrhage
小脑幕出血	Tentorial hemorrhage
丘脑出血	Thalamic hemorrhage
上消化道出血	Upper gastrointestinal hemorrhage
上消化道溃疡伴出血	Upper gastrointestinal ulcer with hemorrhage
上呼吸道出血	Upper respiratory tract hemorrhage
尿道损伤伴出血	Urethral injury with hemorrhage
阴道出血	Vaginal hemorrhage
血管痣出血	Vascular nevus hemorrhage
玻璃体出血	Vitreous hemorrhage
